# Supplementary material for: Prediction-Driven Decision Support for Patients With Mild Stroke: A Model Based on Machine Learning Algorithms
Source: Front Neurol. 2021 Dec 23;12:761092. doi: 10.3389/fneur.2021.761092 (PMC8733999; doi:10.3389/fneur.2021.761092)
Supplement: Supplementary file 2 [file Table_1.xlsx]

## Sheet: 最重要7.29
No.	Age	NIHSS at admission	BMI	SBP	DBP	Platelet count	Creatinine	FBG	TC	TG	HDL	LDL	Male sex	Education	Previous antiplatelet	Previous anticoagulation	Previous statin	Amaurosis	Language disorder	Facial paralysis	Hemiplegia	Dizziness	Consciousness disturbance	Sensory disturbance	Hypertension	Diabetes mellitus	Dyslipidemia	Coronary artery disease	Atrial fibrillation	Previous TIA	Previous ischemic stroke	Previous hemorrhagic stroke	Current drink	Current smoker	Premorbid mRS	TOAST classification	mrs90
1	66	0	25.06	130	80	198	100	4.42	3.7	0.7	0.98	2.3	1	1	0	0	0	0	0	0	0	0	0	0	0	0	0	0	0	0	0	0	0	0	0	1	0
3	65	2	21.3	160	95	149	91	4.12	3.15	1.75	1.12	1.62	1	2	0	0	0	0	0	0	1	0	0	0	1	0	1	0	0	0	0	0	0	0	0	3	1
4	72	3	26.67	150	90	177	61	5.3	3.44	1.45	0.92	2.17	0	2	0	0	0	0	0	1	1	0	0	0	1	0	0	0	0	0	1	0	0	0	0	1	0
5	60	5	21.45	150	80	218	48	10.45	6.53	2.02	0.98	4.76	1	1	0	0	0	0	0	1	1	0	0	0	1	1	1	0	0	0	1	0	1	1	0	1	1
6	72	2	26.2	135	80	124	92	4.16	2.98	1.86	0.52	1.91	1	3	0	0	0	0	0	0	1	0	0	0	0	1	1	0	0	0	0	0	0	1	0	1	0
7	76	0	32.46	150	90	171	51	5.02	4.25	2.22	0.86	2.61	0	2	0	0	0	0	0	0	0	1	0	0	1	1	1	0	0	0	1	0	0	0	0	2	0
10	68	2	20.83	168	94	182	72	4.89	4.69	1.13	1.36	2.82	0	1	0	0	0	0	0	1	1	0	0	0	1	0	0	0	0	0	1	0	0	0	0	3	0
11	37	2	29.41	140	88	247	77	5.61	4.86	2.62	0.76	3.03	1	1	0	0	0	0	0	0	1	0	0	0	0	0	1	0	0	0	0	0	0	0	0	1	0
13	55	1	24.38	120	58	200	63	5.11	3.38	0.8	1.21	1.96	1	2	0	0	0	0	0	0	1	0	0	1	1	0	0	0	0	0	0	0	1	1	0	1	0
14	79	1	22.94	120	65	124	56	6.49	4.74	0.97	0.99	3.64	0	3	0	0	0	0	0	1	0	1	0	0	1	0	1	0	0	0	0	0	0	0	0	1	0
15	62	3	25.43	120	80	234	81	5.67	4.01	1.71	0.86	2.58	1	1	0	0	0	0	1	0	1	0	0	0	0	0	1	0	0	0	0	0	1	1	0	3	0
16	73	2	23.12	130	80	163	64	4.83	4.63	1.86	0.87	3.15	1	2	0	0	0	0	0	1	0	0	0	0	1	1	1	1	0	0	0	0	1	1	0	3	0
17	81	2	20.76	160	80	178	102	4.29	2.81	0.73	1.1	1.46	1	2	0	0	0	0	0	1	1	0	0	0	1	0	0	0	0	0	0	0	0	1	0	2	0
19	73	3	27.06	130	60	154	42	7.45	3.33	0.73	1.39	1.63	0	3	0	0	0	0	0	0	1	0	0	0	1	1	0	1	0	0	1	0	0	0	0	1	1
20	69	3	25.35	140	80	141	77	4.39	2.7	1.2	0.95	1.36	1	3	0	0	0	0	0	1	1	0	0	0	1	0	0	1	0	0	0	0	1	1	0	3	0
21	69	5	26.08	144	104	163	120	5.54	5.37	1.47	0.98	3.56	1	2	0	0	0	0	0	1	1	0	0	0	1	0	0	0	0	0	1	0	1	0	0	1	1
22	52	1	21.48	140	80	329	79	4.53	3.29	0.93	0.97	1.94	1	3	1	0	1	0	1	1	0	0	0	0	1	0	0	0	0	0	1	0	0	1	0	1	0
23	80	1	19.15	170	120	189	57	5	4.09	0.81	1.17	2.69	0	1	0	1	0	0	0	0	1	0	0	0	1	0	0	0	1	0	1	0	0	0	0	1	0
24	78	1	23.66	120	80	171	85	4.55	2.26	0.64	1.15	0.85	1	2	1	0	0	0	0	0	1	0	0	0	1	1	0	1	0	0	1	0	0	0	0	3	1
25	61	2	27.64	140	100	247	64	4.14	4.15	1.17	1.33	2.41	0	1	1	0	0	0	0	1	0	1	0	0	1	0	0	0	0	0	1	0	0	1	0	1	0
26	79	2	28.89	140	84	138	73	4.62	5.34	2.11	0.9	3.51	0	3	1	0	0	0	0	0	1	0	0	0	1	0	1	0	0	0	1	0	0	0	0	1	1
27	54	2	22.86	200	118	212	84	5.44	4.86	2.59	0.81	2.85	1	2	0	0	1	1	0	0	0	1	0	0	1	0	1	1	1	0	1	0	0	0	0	2	1
28	35	2	33.14	140	95	279	59	10.43	6.31	3.06	1.15	4.03	1	1	1	0	0	0	0	0	1	1	0	0	1	0	1	0	0	0	0	0	1	1	0	3	0
29	71	4	28.13	132	78	254	48	9.04	5.3	1.33	1.26	3.4	0	1	0	1	0	0	0	1	1	0	0	1	0	1	0	0	0	0	1	0	0	0	0	1	0
30	70	2	20.76	130	70	234	96	5.27	2.87	0.73	1.08	1.54	1	1	0	0	0	0	0	1	1	0	0	0	1	0	0	0	0	0	1	0	0	1	1	1	1
31	70	1	23.01	122	80	241	81	5.14	3.35	1.73	0.87	1.76	0	1	0	0	0	0	0	0	1	0	0	0	1	0	1	1	0	0	1	0	0	0	0	1	0
32	62	0	28.34	130	80	148	79	4.62	3.7	0.96	1.34	2.03	1	3	0	0	0	0	0	0	1	0	0	0	1	0	0	0	0	0	0	0	1	1	0	3	0
33	53	4	18.36	150	90	159	53	4.71	4.53	1.26	1.12	2.78	0	3	0	0	0	0	0	0	1	0	0	0	0	0	0	0	0	0	0	0	0	0	0	1	0
34	62	1	21.94	150	80	199	70	5.75	2.98	0.57	1.05	1.8	1	1	0	0	0	0	0	0	1	0	0	0	1	1	0	0	0	0	1	0	0	1	0	5	0
35	44	1	25.1	160	100	198	73	5.14	4.24	3.48	1.03	2.03	1	2	0	0	0	0	0	0	1	0	0	0	0	0	1	0	0	0	0	0	1	1	0	1	0
38	58	2	24.8	130	90	229	68	5.54	2.86	1.24	0.93	1.66	1	1	0	0	0	0	0	0	1	0	0	1	1	0	0	0	0	0	1	0	0	0	0	1	0
39	48	1	31.14	142	84	174	78	4.86	4.06	1.75	1.13	2.45	1	2	0	0	0	0	0	0	1	0	0	0	1	0	1	0	0	0	0	0	0	0	0	3	0
40	54	2	20.8	120	76	164	67	4.12	4.13	1.57	0.66	3.04	1	3	0	0	0	0	0	0	1	0	0	0	1	0	1	0	0	0	0	0	0	1	0	1	0
42	51	3	27.68	130	80	192	76	4.11	5.75	3.03	0.91	3.46	1	2	0	0	0	0	0	1	1	1	0	1	1	0	1	0	0	0	0	0	0	1	0	1	0
43	69	2	23.05	136	80	141	81	4.06	3.2	1.2	0.99	1.77	1	4	0	0	0	0	0	1	0	0	0	0	0	0	0	0	0	0	0	0	1	1	0	1	0
45	87	3	25.3	160	80	136	68	4.31	4.19	1.32	1.13	2.65	0	4	0	0	0	0	0	0	1	1	0	1	1	0	0	1	1	0	1	0	0	0	0	3	0
46	64	2	21.67	140	80	203	825	5.38	3.56	0.99	0.85	2.34	1	2	1	0	0	0	0	1	1	0	0	0	1	1	1	1	0	0	1	0	0	1	0	1	1
47	64	1	24.22	160	90	163	58	8.71	5.66	0.53	1.36	4.23	1	4	1	0	0	0	0	1	0	1	0	1	1	1	1	0	0	0	1	1	0	0	0	3	0
48	62	2	30.8	160	90	265	51	3.92	5.06	2.4	1.17	3.33	0	1	1	0	0	0	0	1	1	0	0	0	1	1	1	1	0	0	0	0	0	0	0	1	0
49	79	2	21.72	176	83	32	72	6.11	3.77	0.65	0.97	2.61	1	3	0	0	0	0	0	1	0	0	0	0	1	1	0	0	0	0	0	0	0	0	0	1	1
50	62	1	26.42	140	100	190	81	7.08	4.22	1.18	1.04	2.95	1	2	0	0	0	0	0	1	1	0	0	0	1	0	0	0	0	0	0	0	1	0	0	1	0
51	80	1	28.65	130	80	172	109	7.11	2.6	1.3	0.78	1.49	1	3	1	0	0	0	0	1	1	0	0	0	1	1	1	1	0	0	1	0	0	0	0	1	0
52	58	2	25.95	150	100	173	68	4.19	3.2	1.74	1.06	1.71	1	4	0	0	0	0	0	1	1	0	0	0	1	0	1	0	0	0	1	0	1	1	0	3	0
53	78	4	22.6	140	70	333	50	4.37	3.11	0.51	1	1.9	0	2	0	0	0	0	0	1	1	0	0	0	1	0	0	0	0	0	0	0	0	0	0	3	1
54	88	0	22.22	140	80	127	67	14.98	4.09	2.81	0.81	2.2	0	4	0	0	0	0	0	0	0	0	0	0	1	1	1	0	0	0	0	0	0	0	0	1	1
55	85	4	20.81	170	72	199	73	7.36	7.26	1.09	1.36	5.15	0	2	0	0	0	0	0	1	1	0	0	0	0	1	1	0	0	0	0	0	0	0	0	3	1
56	90	2	29.3	140	70	157	104	5.69	3.7	2.66	0.62	1.91	0	3	0	0	0	0	0	1	1	0	0	0	1	1	1	1	0	0	0	0	0	0	0	3	0
59	59	4	21.64	150	90	260	63	5.02	4.52	2.08	0.79	3.14	0	1	0	0	0	0	0	1	1	0	0	1	0	0	1	0	0	0	0	0	0	0	0	1	1
61	71	2	26.03	164	96	219	83	7.22	5.77	2.97	1.05	3.54	1	2	0	0	0	0	0	0	0	1	0	1	1	0	1	0	0	0	1	0	1	1	0	1	0
62	85	2	25.81	160	100	194	72	5.19	4.73	1.4	1.12	2.88	0	2	0	0	0	0	0	0	1	0	0	1	0	0	0	0	0	0	0	0	0	0	0	3	0
63	60	2	24.77	130	84	346	69	5.28	5.18	2.48	1.1	3.32	0	3	0	0	0	0	0	0	1	0	0	1	1	0	1	0	0	0	0	0	0	0	0	1	0
64	71	1	23.56	136	88	157	82	5.22	3.46	1.07	0.92	2.08	1	4	0	0	0	0	0	0	1	0	0	1	1	1	0	0	0	0	0	0	0	1	0	3	0
65	64	5	25.64	150	90	307	53	7.02	4.83	3.22	0.91	2.54	0	1	0	0	0	0	0	1	1	0	0	0	1	0	1	0	0	0	0	0	0	1	0	1	0
66	75	2	25.39	130	80	227	51	5.05	4.9	1.86	1.06	2.95	0	1	0	0	0	0	0	0	0	1	0	0	1	0	1	1	0	0	0	0	0	0	0	1	1
68	62	1	21.26	146	80	260	57	4.8	5.73	1.28	1.19	3.92	1	1	0	0	0	0	0	0	1	0	0	0	0	0	1	0	0	0	0	0	1	1	0	3	0
69	94	2	20.89	120	80	160	146	4.58	6.89	1.92	1.48	4.09	0	3	0	0	0	0	0	1	0	0	0	0	1	0	1	0	0	0	1	0	0	0	0	3	1
72	72	5	24.22	118	80	92	89	10.94	5.13	1.19	1.52	2.92	1	3	0	0	0	0	0	0	1	1	0	0	1	1	0	1	0	0	0	0	1	1	0	3	1
74	72	2	18.49	180	100	292	60	4.17	4.51	0.74	1.97	2	1	2	0	0	0	0	0	0	0	0	0	0	0	0	0	0	0	0	1	0	0	0	0	3	1
76	60	1	23.15	160	90	229	54	5.23	6.79	1.07	1.43	4.37	0	1	0	0	0	0	0	0	1	0	0	0	1	1	1	0	0	0	1	0	0	0	0	3	1
78	70	2	23.66	140	80	176	122	4.5	4.26	1.34	1.14	2.68	1	4	1	0	0	0	0	1	1	0	0	0	1	0	0	0	1	0	1	0	0	0	1	2	1
83	60	4	23.59	140	80	368	151	3.71	5.44	1.48	0.67	4.08	1	3	1	0	0	0	0	0	1	0	0	1	1	0	1	0	0	0	1	0	1	0	1	1	1
84	83	2	23.44	130	60	428	82	3.18	2.7	1.06	0.69	1.63	0	2	1	0	0	0	0	0	1	0	0	0	1	1	1	1	0	0	1	0	0	0	1	3	1
85	63	0	24.17	180	110	243	74	4.48	3.88	1.1	0.88	2.66	1	2	0	0	0	0	0	0	1	0	0	0	1	0	1	0	0	0	0	0	1	1	0	1	0
86	61	2	26.12	140	100	196	119	7.3	4.84	2.45	0.91	2.97	1	3	0	0	0	0	0	1	1	0	0	0	1	1	1	0	0	0	0	0	0	1	0	3	1
87	82	1	20.76	140	90	152	67	3.39	1.98	1.1	0.89	0.92	1	4	1	0	0	0	0	0	0	1	0	1	1	1	1	0	0	0	1	0	1	0	0	3	0
88	58	2	27.02	140	70	279	103	4.9	3.93	0.99	1.01	2.64	1	3	0	0	0	0	0	0	1	0	0	0	0	0	0	0	0	0	1	0	0	1	1	2	0
89	56	2	24.86	150	80	214	96	5.96	4.33	1.17	1.02	2.98	1	3	1	0	0	0	0	0	1	0	0	1	0	1	0	0	0	0	0	0	0	1	0	3	0
90	70	0	26.64	160	90	200	53	4.58	10.06	1.21	0.87	8.25	0	1	0	0	0	0	0	0	0	1	0	0	1	0	1	0	0	0	0	0	0	0	0	2	0
91	86	2	21	180	92	257	49	4.2	3.15	1.25	1.08	1.47	0	3	1	0	0	0	0	0	1	0	0	0	1	0	0	0	0	0	1	0	0	0	1	1	1
92	71	5	23.44	150	90	191	63	5.12	5.69	0.87	1.58	3.55	0	3	1	0	0	0	0	1	1	0	0	0	0	0	0	0	0	0	0	0	0	0	0	1	1
93	81	2	23.74	160	100	167	85	4.03	3.4	0.81	0.74	2.37	1	4	0	0	0	0	0	1	0	0	0	0	1	0	1	0	0	0	1	0	0	0	0	1	0
94	56	2	26.79	180	130	168	102	9.73	5.39	3.23	0.85	3.22	1	2	0	0	0	0	0	1	0	0	0	0	1	1	1	0	0	0	1	0	1	1	0	1	1
95	61	2	29.14	146	80	242	72	5.42	4	2.25	0.78	2.53	0	1	0	0	0	0	0	1	1	0	0	0	0	0	1	0	0	0	0	0	0	0	0	3	1
96	82	2	27.34	140	80	225	63	5.65	5.79	2.01	0.79	4.24	0	1	0	0	0	0	0	1	1	0	0	0	1	0	1	0	0	0	1	0	0	0	0	3	0
97	64	0	25.35	166	80	139	81	4.8	3.41	1.94	0.96	1.93	1	4	0	0	0	0	0	0	0	0	0	0	1	0	1	0	0	0	0	0	1	1	0	1	0
99	66	1	27.06	140	80	239	52	5.29	4.32	1.4	1.31	2.39	0	2	0	0	0	0	0	0	0	0	0	0	1	0	0	0	0	0	0	0	0	0	0	3	0
100	68	2	25.71	145	90	186	62	5.81	3.89	1.76	1.09	2.09	0	1	0	0	0	0	0	0	1	1	1	0	1	1	1	0	0	0	1	0	0	0	1	2	1
101	72	2	25.95	160	88	243	89	7.13142	3.86	1.9	1.24	1.84	1	3	1	0	0	0	0	0	0	0	0	0	1	0	1	0	0	0	1	0	1	1	1	3	0
102	93	1	24.22	130	60	168	76	4.79	3.83	0.82	1.16	2.1	1	1	1	0	0	0	0	1	1	0	0	0	1	0	0	0	0	0	1	0	0	0	0	2	0
103	57	4	21.26	170	100	107	100	5.98	4.27	0.75	1.56	2.35	1	2	0	0	0	0	0	0	1	0	0	0	0	0	0	0	0	0	0	0	1	1	0	2	0
104	65	5	26.42	130	80	184	57	5.62	4.44	2.58	1.01	2.5	1	1	1	0	0	0	0	1	1	0	0	0	0	0	1	0	0	0	1	0	0	0	0	3	1
105	52	0	24.49	120	70	222	56	9.13	4.88	2.18	1.14	2.95	1	4	0	0	0	0	0	0	0	0	0	0	0	0	1	0	0	0	0	0	1	0	0	2	0
106	59	0	30.42	174	92	133	84	6.4	3.99	2.04	1	2.18	1	3	0	0	0	0	0	0	0	1	0	0	1	0	1	0	0	0	0	0	0	0	0	1	1
107	71	2	31.22	150	90	265	57	4.7	5.69	1.47	1.21	3.59	0	1	0	0	0	0	0	0	1	1	0	0	1	0	0	0	0	0	0	0	0	0	0	3	1
108	81	2	26.23	140	80	201	83	5.74	5.36	0.79	1.72	3.23	1	2	0	0	0	0	0	1	0	1	0	0	0	0	0	0	0	0	1	0	0	1	0	1	1
109	47	1	31.14	120	80	173	73	5.27	6.5	3.97	0.97	3.95	1	4	0	0	0	0	0	0	0	0	0	1	0	0	1	0	0	0	0	0	1	1	0	3	0
111	87	3	22.49	150	80	164	155	4.84	4.21	3.83	0.8	1.82	1	3	0	0	0	0	0	1	0	0	0	0	1	0	1	1	0	0	0	0	0	0	0	3	1
112	60	4	24.8	134	80	213	86	7.39	5.16	1.76	0.84	3.31	1	1	0	0	0	0	1	0	1	0	1	0	0	1	1	0	1	0	1	0	0	0	0	2	0
113	59	2	22.86	180	100	197	70	7.2	4.1	1.13	0.87	2.82	1	1	0	0	0	0	0	1	1	0	0	0	1	0	1	0	0	0	0	0	1	1	0	2	0
114	51	3	24.16	122	84	234	58	10.66	4.38	1.63	0.86	2.97	1	2	0	0	0	0	0	0	1	1	0	0	1	1	1	0	0	0	0	0	0	0	0	2	1
115	46	1	24.22	160	100	148	103	4.1	4.67	1.05	1.26	2.9	1	4	0	0	0	0	0	0	0	0	0	1	1	0	0	0	0	0	0	0	0	0	0	2	0
116	77	2	21.01	130	70	162	81	4.24	3.06	0.85	0.78	1.96	1	4	0	0	0	0	0	1	1	0	0	0	0	0	1	0	0	0	0	0	0	0	0	3	0
117	63	4	23.44	130	80	452	60	4.61	4.47	0.58	1.27	2.87	0	2	0	0	0	0	0	1	1	0	0	0	0	0	0	0	0	0	0	0	0	0	0	3	0
118	79	3	20.76	120	60	169	84	4.25	4.28	1.04	0.91	2.97	1	4	0	0	0	0	0	0	0	0	0	0	0	0	1	0	0	0	0	0	0	1	0	1	1
119	57	4	25.51	160	100	325	105	5.03	4.44	1.51	1.07	2.81	1	3	0	0	0	0	0	1	1	0	0	1	1	0	0	0	0	0	0	0	1	1	0	1	1
120	81	3	20.05	140	80	196	76	5.96045	6.36	0.69	2.16	3.57	1	4	0	0	0	0	0	1	1	0	0	1	1	0	1	1	0	0	0	0	1	0	0	3	1
121	53	0	25.78	140	90	192	54	5.97274	6.09	1.95	1.25	3.8	0	1	0	0	0	0	0	0	1	0	0	0	0	0	1	0	0	0	0	0	0	0	0	3	0
122	79	5	23.39	140	90	275	119	5.07	3.69	1.08	0.9	2.49	1	2	0	0	0	0	1	1	1	0	0	0	1	1	1	0	1	0	1	0	0	0	0	3	1
123	63	4	27.76	140	80	242.008	103	11.11	6.18	2.99	0.8	3.96	1	4	1	0	0	0	0	1	1	0	0	0	1	1	1	0	0	0	0	0	1	1	0	3	0
124	65	3	26.57	130	80	285	73	7.51071	5.01	1.57	1.37	3.2	1	2	0	0	0	0	0	1	1	0	0	0	1	1	0	0	0	0	0	0	0	1	0	1	0
125	79	5	35.16	120	70	204	89	8.07	4.67	1.23	1.16	3.09	0	1	1	0	0	0	0	1	1	0	0	0	1	1	0	1	0	0	0	0	1	1	0	1	1
127	81	3	27.55	152	80	202	306	4.73	1.84	0.79	0.81	0.77	1	2	0	0	0	0	0	1	1	0	0	0	1	0	1	0	0	0	0	0	0	0	0	3	0
128	78	4	25.24	160	84	191	69	8.07	4.02	0.95	0.9	2.58	0	1	0	0	0	0	0	1	1	0	1	1	1	1	1	0	0	0	0	0	0	0	0	2	1
129	68	2	25.71	130	80	163	166	4.64	5.35	1.14	1.23	3.56	0	2	1	0	0	0	0	1	0	0	0	0	1	0	0	0	0	0	1	0	0	0	0	3	0
130	63	2	23.04	138	80	246	88	7.16	3.23	1.13	0.81	2.06	1	2	0	0	0	0	0	0	1	0	0	0	1	1	1	0	0	0	0	0	1	1	0	3	0
131	70	1	20.41	140	80	246	49	5.4	4.26	1.27	1.21	2.54	0	3	0	0	0	0	0	1	1	0	0	0	0	0	0	0	0	0	0	0	0	0	0	1	0
133	72	0	27.55	170	90	174	78	4.65	2.72	2.47	0.65	1.28	1	3	0	0	0	0	0	0	0	0	0	0	1	0	1	0	0	0	0	0	0	0	0	1	0
134	83	3	25.71	140	84	172	92	3.81	4.61	1.04	1.39	2.79	1	1	0	0	0	0	0	1	1	0	0	0	1	0	0	0	0	0	0	0	0	0	0	2	1
135	90	1	17.31	146	84	177	47	3.93	4.57	0.68	1.32	2.83	0	1	0	0	0	0	0	0	1	0	0	0	0	0	0	1	0	0	0	0	0	0	0	2	1
136	64	2	23.88	124	80	242	57	8.86	4.55	1.32	0.94	3.22	1	4	0	0	0	0	0	0	1	0	0	0	1	0	0	0	0	0	0	0	0	1	0	1	1
137	57	2	20.76	170	90	273	54	6.35	4.46	1.39	1.19	2.81	1	3	0	0	0	0	0	1	1	0	0	0	1	1	0	0	0	0	0	0	1	1	0	3	0
138	60	1	26.23	160	90	152	69	10.7	4.54	0.88	1.15	2.99	1	2	0	0	0	0	0	0	0	0	0	0	1	1	0	0	0	0	0	0	0	0	0	2	0
140	66	1	26.95	140	82	181	63	6.51	4.85	2.21	1.18	3.12	0	2	0	0	0	0	0	0	0	0	0	0	1	1	1	0	0	0	0	0	0	0	0	1	0
141	76	2	26.67	130	80	188	81	4.15	5.48	1.19	1.51	3.49	0	1	0	0	0	0	0	0	1	0	0	0	1	0	0	0	0	0	0	0	0	0	0	1	1
142	66	5	24.03	210	120	218	64	5.85611	4.5	1.5	1.17	2.6	0	2	0	0	0	0	0	1	1	0	0	0	1	0	0	0	0	0	0	0	0	0	0	1	0
143	54	1	24.06	160	100	163	86	5.29	5.42	1.39	0.9	1.06	1	4	0	0	0	0	0	1	0	0	0	0	0	0	1	0	0	0	0	0	0	1	0	3	0
144	28	2	34.29	176	103	347	67	4.67	5.51	2.64	0.96	3.72	1	2	0	0	0	0	0	1	0	0	0	1	1	0	1	0	0	0	0	1	0	1	0	3	0
145	65	1	24.98	116	64	163	126	5.7	3.87	0.55	1.39	2.08	1	1	1	0	0	0	0	0	1	0	0	0	1	1	0	1	0	0	0	0	0	1	0	3	1
147	64	2	24.28	180	120	247	105	5.08	3.36	0.65	0.93	2.25	1	2	0	0	0	0	0	1	1	0	0	0	1	0	0	0	0	0	0	0	0	0	0	1	0
148	75	3	25.39	160	77	404	56	1.88	5.2	1.42	1.09	3.59	0	1	0	0	0	0	0	1	1	0	0	0	1	1	0	0	0	0	0	0	0	0	0	3	0
149	67	2	21.93	120	80	216	40	4.4	4.69	1.22	1.1	3.19	0	1	0	0	0	0	0	1	1	0	0	0	0	0	0	0	0	0	0	0	0	0	0	5	0
150	59	1	21.22	140	80	241	58	4.02	4.78	2.28	1.19	2.83	1	3	0	0	0	0	0	0	1	0	0	1	0	0	1	0	0	0	0	0	1	1	0	3	0
151	76	2	28.41	140	70	144	92	9.39	5.95	3.16	0.98	3.56	1	3	0	0	0	0	0	0	0	1	0	1	1	1	1	1	0	0	0	0	0	1	0	1	1
152	67	2	25.59	134	72	298	51	5.07	3.67	1.29	1.47	1.7	0	2	0	0	0	0	0	1	1	0	0	0	1	0	0	0	0	0	0	0	0	0	0	3	0
153	86	3	22.49	140	80	143	91	4.48	4.01	0.61	1.2	2.55	1	1	1	0	0	0	0	1	1	0	0	0	1	0	0	0	1	0	0	0	0	0	0	2	1
154	74	5	25.71	160	80	307	80	10.39	5.07	2.18	1.07	3.39	1	2	0	0	0	0	0	0	1	0	0	0	1	1	1	0	0	0	0	0	1	1	0	1	1
155	61	0	28.39	120	80	172	109	4.37	4.64	1.13	0.87	3.36	1	3	0	0	0	0	0	0	1	0	0	0	1	0	1	0	0	0	0	0	1	1	0	3	0
156	65	3	24.97	140	90	240	54	5.09213	3.89	1.33	0.89	2.61	0	1	0	0	0	0	0	0	1	0	0	1	1	0	1	0	0	0	0	0	0	0	0	3	0
157	62	2	24.22	140	90	195	71	9.9	4.5	1.14	0.91	3.3	1	2	1	0	0	0	0	0	0	0	0	0	1	1	1	0	0	0	1	0	0	0	0	3	0
158	81	2	24.03	160	90	127	76	5.83	4.25	1.45	1.27	2.58	1	1	0	0	0	0	0	0	1	0	0	0	1	0	0	0	0	0	0	0	0	0	0	1	1
159	64	2	25.06	180	100	243	64	5.23	5.29	2.74	1.14	3.27	1	2	0	0	0	0	0	0	0	1	0	0	1	0	1	0	0	0	0	0	1	1	0	1	1
160	65	0	26.57	160	100	239	71	6.2	4.01	2.02	0.85	2.4	1	2	0	0	0	0	0	0	0	1	0	0	0	0	1	0	0	0	0	0	0	1	0	1	0
161	76	1	23.38	140	90	221	59	5.11	4.31	0.86	1.26	2.71	0	2	1	0	0	0	0	0	1	0	0	0	1	0	0	1	1	0	1	0	0	0	0	2	0
162	58	3	24.22	160	100	184	72	4.51	4.78	1.55	0.99	3.54	1	2	0	0	0	0	0	0	1	0	0	0	0	0	0	0	0	0	0	0	1	1	0	3	0
163	68	2	22.49	158	110	221	70	4.17	4.48	0.47	1.25	3.23	1	1	0	0	0	0	0	1	0	0	0	0	0	0	0	0	0	0	0	0	1	1	0	3	1
164	75	2	28.76	164	70	252	82	6.18	6.81	9.97	0.92	2.41	1	4	0	0	0	0	0	0	0	0	0	1	1	0	1	0	0	0	0	0	0	1	0	1	0
165	65	1	24.98	120	80	220	53	4.95	4.86	1.71	1.18	2.98	0	2	0	0	0	0	0	0	0	0	0	1	1	0	1	0	0	0	0	0	0	0	0	3	0
167	66	4	24.77	158	90	281	76	4.33	3.62	1.24	0.92	2.27	1	3	0	0	0	0	0	1	0	0	0	0	1	0	0	0	1	0	0	0	0	1	0	2	0
168	69	1	23.44	190	120	203.863	79	5.57	4.12	1.39	1	2.8	1	2	0	0	0	0	0	0	1	0	0	0	1	1	0	0	0	0	0	0	0	0	0	3	1
169	80	4	22.49	140	80	241	74	5.11243	3.72	0.9	0.94	2.55	1	3	0	0	0	0	0	0	0	0	0	0	1	0	0	0	0	0	0	0	0	1	0	1	1
170	76	3	24.22	180	90	193	84	7.3	2.9	0.48	0.84	1.88	1	3	1	0	0	0	0	1	1	0	0	0	1	1	1	0	1	0	0	0	0	1	0	1	1
171	77	4	31.25	142	90	146	98	5.25	2.41	0.91	0.73	1.34	1	4	1	0	1	0	0	0	1	0	0	0	1	1	1	1	0	0	0	0	0	0	0	1	1
172	47	1	23.67	140	96	353	100	6.57968	5.52	3.65	0.77	3.37	1	4	0	0	0	0	0	0	0	0	1	0	1	0	1	0	0	0	0	0	0	0	0	1	0
173	54	3	27.17	190	100	206	63	6.01206	5.54	1.22	1.34	3.8	1	4	0	0	0	0	0	1	1	0	0	0	1	0	1	0	0	0	0	0	1	1	0	1	1
174	62	5	29.14	170	100	265	76	9.98	5.07	2.27	1.07	3.29	1	2	0	0	0	0	0	0	1	1	0	0	1	1	1	0	0	0	0	0	1	0	0	1	1
175	81	2	32.11	170	110	165	84	4.67	3.22	0.72	0.9	2.11	1	2	0	0	0	0	0	0	1	0	0	0	1	0	1	0	0	0	0	0	1	0	0	3	1
176	67	2	27.16	160	95	164	62	7.14	4.63	1.87	0.78	3.18	1	2	0	0	0	0	0	1	1	0	0	0	1	1	1	0	0	0	0	0	1	0	0	1	1
177	78	4	29.38	170	90	155	147	5.58	4.55	1.95	1	2.54	1	1	0	0	0	0	0	0	1	0	0	0	1	0	1	0	0	0	0	0	1	0	0	2	0
178	88	2	27.34	140	80	112	72	7.65	3.85	0.92	1.07	2.6	1	1	0	0	0	0	0	1	1	0	0	0	1	1	0	1	0	0	0	0	0	0	0	3	1
179	58	1	24.03	160	100	171	52	5.49	5.27	2.04	1.36	3.36	0	4	0	0	0	0	0	0	1	0	0	1	1	0	1	0	0	0	0	0	0	0	0	3	0
180	72	3	24.22	110	80	174	67	4.88	4.26	1.61	0.98	2.61	1	2	0	0	0	0	1	1	0	0	0	0	1	0	0	0	1	0	0	0	0	0	0	3	0
181	74	2	25.39	130	80	145	75	5.25108	4.87	2.19	0.93	3.19	1	2	0	1	0	0	0	1	0	0	0	0	1	0	1	0	0	0	0	0	0	0	1	3	0
183	53	4	31.44	145	100	122	77	8.33	4.82	2.31	0.83	3.06	1	4	0	0	0	0	0	0	1	0	0	0	1	1	1	0	0	0	0	0	1	1	0	1	1
184	58	1	25.35	170	80	214	71	5.46	5.48	1.67	1.09	3.66	1	3	0	0	0	0	0	0	0	0	0	0	1	0	1	0	0	0	0	0	1	1	0	3	1
185	51	4	28.06	165	100	146	49	7	6.68	1.74	1.03	4.91	1	1	0	0	0	0	0	1	0	0	0	0	0	0	1	0	0	0	0	0	1	1	0	1	0
186	77	2	20.2	130	85	166	69	4.54	3.05	0.68	0.95	1.79	1	2	0	0	0	0	0	1	0	0	0	0	0	0	0	0	0	0	0	0	1	1	0	3	0
187	63	4	22.04	120	80	196	81	5.17119	4.83	0.91	1.01	3.47	1	2	0	0	0	0	0	1	0	0	0	0	1	0	0	0	0	0	0	0	1	1	0	1	0
188	70	4	23.38	100	70	200	76	5.27559	3.44	1.09	1.02	2.06	1	3	0	0	0	0	0	1	1	0	0	0	1	1	0	0	0	0	0	0	1	1	0	1	1
189	60	2	25.06	150	90	176	90	7.17	4.54	1.96	0.97	2.93	1	3	0	0	0	0	0	1	1	0	0	0	1	0	1	0	0	0	0	0	1	1	1	1	0
190	65	3	25.39	120	70	168	63	6.55	4.61	0.7	1.04	3.27	1	2	0	0	0	0	0	1	1	0	0	0	0	0	0	0	0	0	0	0	0	0	0	1	0
191	62	3	22.09	140	90	198	61	7.18	5.82	1.57	1.15	4.25	1	2	0	0	0	0	0	0	1	1	0	0	1	1	1	0	0	0	0	0	1	1	0	3	1
192	73	4	23.88	140	100	348	80	5.07	5.1	1.43	1.27	3.39	1	4	0	0	0	0	0	1	0	1	0	0	1	0	0	0	0	0	1	0	0	1	0	1	0
193	58	0	23.88	130	80	264	60	7.09	4.69	1.87	1.01	3.41	1	3	0	0	0	0	0	0	1	0	0	0	1	1	1	0	0	0	1	0	1	1	0	1	0
194	61	5	33.06	140	80	276	71	7.32	5.34	1.85	1.36	3.47	1	2	0	0	0	0	0	1	1	0	0	0	1	1	1	0	0	0	0	0	1	1	0	1	0
195	63	4	24.22	120	80	192	80	5	5.28	0.82	1.41	3.51	1	2	0	0	0	0	0	1	1	0	0	0	1	0	0	0	0	0	0	0	1	0	0	3	1
196	83	2	25.06	140	90	175	86	5.28	2.39	1.49	0.63	1.25	1	1	1	0	1	0	0	0	1	0	0	0	1	0	1	0	0	0	0	0	0	0	0	3	1
197	67	3	25.71	150	80	187	65	7.59	7.07	1.38	2.46	3.26	1	1	0	0	0	0	0	1	1	0	0	0	1	0	1	0	0	0	0	0	1	0	0	1	1
198	81	0	24.22	170	100	142	66	4.73	7.64	0.88	1.33	5.95	1	1	0	0	0	0	0	0	0	0	0	0	1	0	1	0	0	0	0	0	1	0	0	1	0
199	51	2	22.6	150	60	137	84	12.26	4.22	2.47	1.25	2.32	1	2	0	0	0	0	0	1	0	0	0	0	0	1	1	0	0	0	0	0	1	1	0	3	0
200	68	3	22.49	140	80	176	65	9.52	3.33	1.5	0.82	2.14	1	1	0	0	0	0	0	1	0	0	0	0	1	1	1	0	0	0	0	0	1	0	0	2	0
201	80	1	19.53	168	90	103	66	5.56	5.57	1.04	1.3	3.9	0	1	0	0	0	0	0	0	0	1	0	1	0	0	1	0	0	0	0	0	0	0	0	3	0
202	67	1	24.54	120	70	304	92	4.94	4.38	1.55	0.95	2.89	1	3	0	0	0	0	0	0	1	0	0	1	1	0	0	0	0	0	0	0	0	1	0	1	0
203	73	1	22.49	140	80	108	132	4.95388	3.87	1.56	1.13	2.39	1	3	1	0	1	0	0	0	0	0	0	0	1	0	0	0	0	0	1	0	0	0	0	1	1
205	86	2	24.22	170	80	133	88	4.56	4.44	1.11	1.05	3.05	1	4	0	0	0	0	0	1	1	0	0	0	1	0	0	0	0	0	0	0	0	0	0	1	1
206	72	1	21.48	120	80	228	52	4.46	5.38	1.58	1.38	3.39	0	3	0	0	0	0	0	0	0	0	0	0	0	0	0	1	0	0	0	0	0	0	0	3	0
207	58	5	22.49	120	80	167	75	5.24	4.2	2.23	1.12	2.6	1	3	0	0	0	0	0	0	1	0	0	1	0	0	1	0	0	0	0	0	1	1	0	5	0
208	81	5	27.68	132	76	223	96	5.96	3.48	2.82	0.74	1.49	1	3	0	0	0	0	0	0	1	0	0	0	1	0	1	0	0	0	0	0	0	0	0	3	1
209	43	2	33.03	140	100	253	82	6.98	4.63	2.87	0.76	3.15	1	4	0	0	1	0	0	1	1	0	0	1	1	1	1	0	0	0	0	0	1	1	0	1	0
210	77	5	21.51	130	80	255	81	4.08	6.63	2.03	1.09	4.49	1	2	1	0	0	0	0	0	0	1	0	0	0	1	1	1	0	0	0	0	1	0	0	3	1
211	78	3	24.06	150	100	183	59	5.43	4.49	1.52	1.07	3.12	1	2	0	0	0	0	0	1	1	0	0	1	1	0	0	0	0	0	0	0	1	1	0	1	0
212	59	3	21.26	140	90	206	67	14.72	5.17	2.45	0.94	3.47	1	2	0	0	0	0	0	1	0	1	0	0	0	1	1	0	0	0	0	0	1	1	0	5	1
213	67	4	21.26	130	80	170	83	8.82	5.22	1.46	1.51	2.83	1	3	0	0	0	0	0	1	1	0	0	1	1	1	0	0	0	0	0	0	1	1	0	3	1
214	66	2	23.03	130	80	208	78	4.76	4.9	2.21	0.77	3.27	1	2	0	0	0	0	0	1	0	0	0	0	1	0	1	0	0	0	0	0	1	1	0	3	1
215	59	4	24.62	180	100	197	78	8.71	5.24	1.1	0.89	3.85	1	4	1	0	0	0	0	1	0	0	0	0	0	1	1	0	0	0	0	0	1	0	0	3	0
216	65	1	27.76	131	70	222	63	6.72	4.7	2.4	0.98	3	1	2	0	0	0	0	0	0	0	0	0	0	1	0	1	0	0	0	0	0	1	0	0	1	1
217	52	5	26.37	138	85	226	58	5.4	4.71	1.5	1.08	3.21	1	2	0	0	0	0	0	0	0	1	0	0	0	0	0	0	0	0	0	0	1	0	0	1	1
218	48	3	28.37	160	110	189	87	4.77	5.27	1.57	1.32	3.43	1	3	0	0	0	0	0	1	1	0	0	1	0	0	0	0	0	0	0	0	1	1	0	1	0
219	86	4	27.53	130	80	150	106	5.05	2.94	1.13	0.94	1.77	1	1	0	0	0	0	0	0	1	0	0	0	1	1	0	1	0	0	0	0	0	0	0	4	1
220	66	3	23.15	125	90	242	56	3.69	4.32	2.07	0.86	2.85	1	2	1	0	0	0	0	1	1	0	0	1	1	0	1	0	0	0	1	0	0	0	0	1	0
221	68	3	27.68	140	100	205	78	4.64	4.77	0.9	0.89	3.63	1	1	0	0	0	0	0	1	1	0	0	0	1	0	1	0	0	0	0	0	1	1	0	3	1
222	51	1	22.86	140	100	211	54	5.18	4.6	1.27	1.29	3.04	0	1	0	0	0	0	0	0	1	0	0	0	1	0	0	0	0	0	0	0	0	0	0	2	0
223	54	0	25.71	170	100	280	177	4.76	5.24	2.13	1.21	3.31	1	2	0	0	0	0	0	0	0	0	0	0	1	0	1	0	0	0	0	0	1	1	0	3	1
225	53	2	20.98	140	100	297	55	5.49	4	1.74	1.02	2.67	1	4	0	0	0	0	0	0	0	1	0	0	1	0	1	0	0	0	0	0	1	0	0	3	1
226	56	3	24.22	160	90	127	69	6.37	5.61	3.19	0.94	3.75	1	2	0	0	0	0	0	1	1	0	0	1	0	1	1	0	0	0	0	0	0	1	0	1	0
227	80	4	23.44	160	80	167	40	5.53	3.72	1.31	1.07	2.39	0	2	0	0	0	0	0	1	1	0	0	0	1	1	0	0	0	0	0	0	0	0	0	3	1
228	71	5	28.58	120	80	280	88	4.60158	4.79	1.86	0.93	3.44	1	2	0	0	0	0	0	1	1	0	0	1	1	0	1	0	0	0	0	0	0	0	0	1	1
229	74	2	29.41	130	88	298	75	4.74	4.42	1.26	1.02	2.99	1	2	0	0	0	0	0	0	1	0	0	0	1	0	0	0	0	0	0	0	1	1	0	1	0
230	68	2	25.39	205	125	223	46	5.12	4.66	0.71	1.61	2.76	0	1	0	0	0	0	0	1	1	0	0	0	0	0	0	0	0	0	0	0	0	0	0	3	0
232	36	2	28.4	181	126	203	51	5.18	5.98	3.56	1.03	3.72	1	3	0	0	0	0	0	1	0	1	0	0	0	0	1	0	0	0	0	0	1	1	0	3	0
234	79	4	27.68	130	70	187	67	5.3	2.79	0.94	1.03	1.44	1	3	0	0	0	0	1	1	0	0	0	0	1	0	0	0	0	0	0	0	1	0	0	1	1
235	52	0	20.83	140	100	231	71	3.91	4.36	1.62	0.89	3.02	1	3	0	0	0	0	0	0	0	0	0	0	1	0	1	0	0	0	0	0	0	1	0	1	1
236	51	2	23.03	100	80	153	41	5.21	4.79	2.62	1.03	2.48	0	1	0	0	0	0	0	1	1	0	0	0	1	0	1	0	0	0	0	0	0	0	0	1	0
237	60	2	27.04	150	100	126	73	9.44	5.71	4.56	0.96	3.1	1	3	0	0	0	0	0	1	1	0	0	0	1	0	1	0	0	0	0	0	1	1	0	1	1
238	67	2	21.48	130	80	263	46	4.53	5.12	1.23	1.46	3.18	0	2	0	0	0	0	0	1	1	0	0	0	0	0	0	0	0	0	0	0	0	0	0	3	1
239	38	2	26.57	130	100	187	59	5.52	4.06	1.53	0.7	2.9	1	4	0	0	0	0	0	1	1	0	0	1	0	0	1	0	0	0	0	0	0	1	0	5	0
240	55	4	21.72	150	100	166	95	4.97	5.72	6.95	0.8	2.28	1	3	0	0	0	0	1	0	0	0	0	0	1	0	1	0	0	0	0	0	1	1	0	1	0
241	55	2	22.77	120	90	209	80	4.22	5	2.91	1.18	3.02	1	3	0	0	0	0	0	0	1	0	0	0	1	0	1	0	0	0	0	0	1	1	0	3	0
242	46	1	26.45	160	96	254	100	4.24	3.72	0.75	0.88	2.66	1	3	0	0	0	0	0	0	1	0	0	1	1	0	1	0	0	0	0	0	0	1	0	3	0
243	67	1	32.85	140	90	221	71	9.55	3.88	1.29	0.92	2.76	0	2	0	0	0	0	0	0	1	1	0	0	1	1	0	0	0	0	0	0	0	0	0	2	1
244	44	0	26.83	140	90	178	75	4.24	4.24	1.9	1.02	2.89	1	3	0	0	0	0	0	0	0	1	0	0	0	0	1	0	0	0	0	0	0	1	0	3	0
245	76	2	22.27	100	64	90	61	4.89	4.44	1.03	1.3	2.77	0	1	1	0	0	0	0	0	0	0	0	0	1	0	0	0	0	0	0	0	0	0	0	3	1
246	76	2	22.04	140	80	127	86	4.99	2.92	1.29	1.15	1.45	1	3	0	0	0	0	0	0	1	0	0	0	1	0	0	0	0	0	0	0	0	0	0	1	0
247	57	3	28.41	170	105	208	73	4.71	3.45	0.82	1.01	2.39	1	3	0	0	0	0	0	0	1	0	0	0	1	0	0	0	0	0	0	0	0	1	0	3	0
248	63	0	23.88	160	90	213	90	4.71	3.91	3.25	0.58	2.61	1	3	0	0	0	0	0	0	1	1	0	0	1	0	1	0	0	0	0	0	0	1	0	3	1
249	76	2	28.89	140	80	250	89	6.76	4.29	1.19	1.8	2.19	1	2	0	0	0	0	0	1	0	1	0	0	1	1	0	0	0	0	0	0	1	0	0	1	1
250	46	2	27.72	110	80	246	76	4.69878	3.52	2.64	0.89	1.95	1	2	0	0	0	0	0	1	1	0	0	0	0	0	1	0	0	0	0	0	1	1	0	5	0
251	55	2	25.39	140	90	218	57	6.17	2.82	0.79	1.14	1.41	0	2	0	0	0	0	0	1	1	0	0	0	1	0	0	0	0	0	0	0	0	0	0	3	0
252	81	5	26.42	170	110	156	64	5.65	4.73	0.92	1	3.2	1	2	0	0	0	0	0	1	1	0	0	0	1	0	0	0	0	0	0	0	0	1	0	1	1
253	60	0	24	122	84	104	89	6.01	4.52	3.07	1.05	2.67	1	3	0	0	0	0	0	0	0	1	0	0	1	0	1	0	0	0	0	0	0	1	0	1	0
254	49	2	29.41	140	80	309	101	4.88	5.71	2.1	1	3.68	1	3	0	0	0	0	0	0	1	0	0	1	1	0	1	0	0	0	0	0	0	1	0	3	0
255	76	3	29.38	120	80	171	70	5.12	3.85	1.23	1.25	1.45	0	1	1	0	0	0	0	0	1	1	0	0	1	0	0	1	0	0	1	0	0	0	0	1	1
256	56	4	23.39	160	90	140	61	5.67	7.16	2.41	1.17	4.62	1	2	0	0	0	0	0	1	1	0	0	0	0	0	1	0	0	0	0	0	1	1	0	3	0
257	72	2	29.07	136	80	65	81	8.16	3.68	2.43	1.07	1.86	1	2	0	0	1	0	0	1	0	0	0	0	1	1	1	0	0	0	0	0	1	0	0	3	0
258	80	3	26.01	140	80	163	62	5.37	5.71	0.96	1.24	3.93	0	3	1	0	0	0	0	1	1	0	0	1	1	0	1	0	0	0	0	0	0	0	0	1	1
259	45	2	29.26	150	100	209	77	10.11	6.5	3.3	1.17	3.97	1	4	0	0	0	0	0	0	0	0	0	0	1	1	1	0	0	0	0	0	1	1	0	1	0
260	53	0	26.64	140	90	183	78	4.2	3.52	1.09	0.94	2.28	1	2	0	0	0	0	0	0	0	0	0	0	0	0	0	0	0	0	0	0	1	1	0	2	0
261	83	1	23.63	120	70	191	104	5.27	5.07	1.53	0.93	3.42	1	4	0	0	0	0	0	0	0	0	0	1	1	0	0	0	0	0	0	0	1	0	0	3	1
262	76	4	23.19	110	70	192	65	4.56	4	0.73	1.12	2.53	0	2	1	0	0	0	0	0	1	1	0	0	1	0	0	0	0	0	0	1	0	0	1	3	1
263	66	2	18.37	140	90	229	50	5.45348	5.34	1.15	1.44	3.42	0	2	0	0	0	0	0	1	0	1	0	0	0	1	0	0	0	0	0	0	0	0	0	1	0
266	80	3	19.03	128	80	164	51	3.82	3.02	0.64	1.13	1.4	1	1	1	0	0	0	0	0	1	0	0	0	1	1	0	0	0	0	0	0	0	0	0	1	1
268	54	3	33.65	120	70	151	61	3.95	5.08	1.3	0.95	3.52	0	3	0	0	0	0	0	0	0	0	0	1	0	0	0	1	0	0	0	0	0	0	0	3	0
269	49	1	23.66	170	100	310	75	5.22	4.34	1.45	1.2	2.65	1	3	0	0	0	0	0	0	1	0	0	0	1	0	0	0	0	0	0	0	1	1	0	3	0
270	55	3	25.78	130	80	171	81	8.46	5.47	5.47	0.87	2.27	1	1	0	0	0	0	0	1	1	0	0	1	0	1	1	0	0	0	0	0	0	0	0	1	0
271	73	3	21.97	140	80	189	85	4.28	4.47	1.14	0.92	3.18	1	2	1	0	0	0	0	0	0	0	0	0	1	0	0	0	0	0	0	0	0	0	0	3	0
272	59	1	23.44	160	80	248	43	5.34	5.57	1.7	1.01	3.79	0	3	0	0	0	0	0	1	1	0	0	0	1	0	1	0	0	0	0	0	0	0	0	3	0
273	72	2	21.48	160	90	260	84	4.82	4.77	0.62	1.16	3.34	0	3	1	0	0	0	0	1	0	0	0	0	1	0	0	1	1	0	0	0	0	0	0	3	0
274	67	3	26.67	133	71	256	54	9.86	4	1.37	0.86	2.73	1	3	0	0	0	0	0	0	1	0	0	0	0	1	1	0	1	0	0	0	1	0	0	3	0
275	70	2	19.26	110	70	216	73	4.87	4.67	1.44	0.82	3.25	1	2	0	0	0	0	0	1	1	0	0	0	1	0	1	0	0	0	0	0	1	1	0	3	1
276	69	3	25.64	130	80	215	42	4.74	5.91	2.76	1.15	3.42	0	1	0	0	0	0	0	1	1	1	0	1	1	0	1	0	0	0	0	0	0	0	0	3	0
277	63	2	27.78	120	80	200	80	6.07	4.47	6.18	0.64	2.01	1	2	0	0	1	0	0	0	0	0	0	1	1	1	1	0	0	0	0	0	0	1	0	3	0
278	73	3	22.58	130	82	219	103	4.89	3.21	3.37	0.68	1.35	1	2	1	0	1	0	0	1	1	0	0	0	1	0	1	0	0	0	1	0	1	1	0	1	1
279	40	4	29.41	150	90	463	113	4.89	5.54	1.86	0.73	4.03	1	2	0	0	0	0	0	0	1	0	0	0	1	0	1	0	0	0	0	0	0	1	0	1	0
280	35	0	25.95	110	70	190	64	4.56	4.74	1.79	0.9	3.33	1	4	0	0	0	0	0	0	0	1	0	0	0	0	1	0	0	0	0	0	1	1	0	2	0
281	82	3	23.31	158	98	211	84	4.63	4.05	1.04	0.84	2.79	1	4	0	0	0	0	0	0	1	0	0	0	1	0	1	0	0	0	0	0	0	0	0	3	1
282	54	0	25.95	160	90	181	76	7.92	2.84	1.07	0.85	1.64	1	2	0	0	0	0	0	0	1	0	0	0	1	1	1	0	0	0	0	0	0	1	0	1	1
283	55	1	20.76	120	80	237	64	5.77	4.94	0.91	1.01	3.59	1	2	0	0	0	0	0	0	0	1	0	0	0	0	0	0	0	0	0	0	0	1	0	3	0
284	72	1	19.59	140	76	138	82	4.87	4.6	0.83	4.57	2.66	1	1	0	0	0	0	0	0	1	0	1	0	0	0	0	0	1	0	0	0	1	1	0	2	1
285	45	1	22.13	155	95	123	59	4.72	3.69	0.81	1.13	2.24	1	2	0	0	0	0	0	0	0	0	0	1	0	0	0	0	0	0	0	0	1	1	0	3	0
286	63	2	22.04	130	80	231	59	5.1	5.65	3.39	1.07	3.61	1	3	0	0	0	0	0	0	1	0	0	0	0	0	1	0	0	0	0	0	0	1	0	3	0
287	60	3	24.22	130	70	297	80	19.97	7.31	5.53	0.91	3.98	1	4	0	0	0	0	0	0	0	0	0	0	1	1	1	1	0	0	0	0	0	1	1	3	1
288	69	1	22.86	120	70	200	136	4.33	4.44	1.65	0.83	2.75	1	4	1	0	0	0	0	0	0	0	0	0	1	0	1	0	0	0	0	0	0	1	0	1	1
289	75	1	21.23	120	70	144	83.0507	6.88	4.66	2.4	1	2.55	0	2	0	0	0	0	0	0	0	0	0	0	1	1	1	0	0	0	0	0	0	0	0	3	1
290	46	2	24.22	160	90	156	107	9.7	5.64	2.63	0.67	3.91	1	3	0	0	0	0	0	0	0	1	0	0	1	1	1	0	0	0	0	0	0	1	0	3	0
291	57	3	24.22	140	80	165	59	4.05	5.76	0.87	1.21	4.11	1	3	0	0	0	0	0	0	1	0	0	1	0	0	1	0	0	0	0	0	1	1	0	1	1
292	82	4	23.03	130	80	192	56	5.08	4.57	1.09	1.21	2.85	1	4	0	0	0	0	0	0	1	0	0	0	0	0	0	0	0	0	0	0	0	0	0	1	1
293	65	3	25.39	160	90	189	50	4.04	4.13	1.45	1.49	2.06	0	2	0	0	0	0	0	1	0	0	0	1	1	1	0	0	0	0	0	0	0	0	0	3	0
294	60	3	30.19	160	100	189	66	6.15	4.86	2.05	1.02	3.24	1	3	0	0	0	0	0	1	1	0	0	0	1	0	1	0	0	0	0	0	1	1	0	3	0
295	72	5	24.22	180	90	211	99	4.35	3.82	1.86	0.79	2.27	0	1	0	0	0	0	0	1	1	0	0	0	1	0	1	0	0	0	1	0	0	0	0	3	1
296	58	2	28.04	140	70	210	50	5.28	7.1	7.71	0.89	3.37	0	3	0	0	0	0	0	0	1	1	0	1	0	0	1	0	0	0	0	0	0	0	0	3	0
297	82	0	24.44	150	80	153.205	70	5.17	4.9	1.59	1.14	3.1	0	1	1	0	0	0	0	0	1	0	0	0	0	0	0	0	0	0	0	0	0	0	0	1	0
298	68	1	22.49	113	71	242	80	4.65	3.84	1.6	0.63	2.52	1	2	0	0	0	0	0	1	1	0	0	0	0	0	1	0	0	0	0	0	0	1	0	1	0
299	61	2	24.77	124	66	239	72	4.32	3.53	1.31	1.01	2.02	1	2	1	0	1	0	0	0	1	1	0	0	1	0	0	0	0	0	1	0	0	0	1	3	1
300	68	2	24.22	160	100	175	51	10.76	3.42	0.57	1.12	2.03	1	3	0	0	0	0	0	1	0	0	0	0	1	1	0	0	0	0	0	0	1	0	0	3	0
301	63	3	22.23	150	96	213	89	3.86	4.08	0.95	1.43	2.31	1	3	0	0	0	0	0	0	1	0	0	0	1	0	0	0	0	0	0	0	1	0	0	3	0
302	46	3	28.4	122	80	148	64	7.09	4.04	2.83	0.83	2.44	1	2	0	0	0	0	0	1	0	0	0	0	1	1	1	0	0	0	0	0	1	1	0	3	0
303	79	3	26.04	110	70	181	71	5	4.12	0.98	1.12	2.51	0	1	0	0	0	0	0	1	1	0	0	0	1	0	0	0	0	0	0	0	0	0	0	1	0
304	89	2	21.34	150	80	183	55	4.36	4.18	0.99	1.4	2.35	0	3	0	0	0	0	0	0	0	0	0	0	1	0	0	0	0	0	0	0	0	0	0	3	1
305	67	2	24.97	140	80	128	65	4.79	4.68	0.82	1.32	2.89	0	1	0	0	0	0	0	1	1	0	0	1	1	0	0	0	0	0	0	0	0	0	0	3	0
306	50	4	24.34	130	80	197	43	5.07	3.37	2.14	0.9	1.95	0	2	0	0	0	0	0	1	1	0	0	0	1	0	1	0	0	0	0	0	0	0	0	1	0
307	73	2	29.41	150	90	166	101	4.33	3.81	1.17	0.85	2.52	1	2	0	0	0	0	0	1	1	0	0	0	1	0	1	0	0	0	0	0	1	1	0	3	1
308	80	3	24.97	140	80	141	105	4.83	2.93	0.63	0.96	1.63	0	1	1	0	0	0	0	1	1	0	0	0	1	0	0	0	1	0	0	0	0	0	1	2	1
309	82	1	23.11	124	84	152	67	5.14	4.99	1	1.23	3.32	0	1	0	0	0	0	0	0	0	0	0	0	0	0	0	0	0	0	0	0	0	0	0	1	0
310	43	0	25.71	150	100	280	59	6.42	4.56	1.84	1.17	2.77	0	1	0	0	0	0	0	0	0	0	0	0	1	0	1	0	0	0	0	0	0	0	0	1	0
311	59	1	21.22	104	76	387	55	6.22	4.46	0.4	0.93	3.28	1	3	0	0	0	0	0	1	1	0	0	0	0	0	0	0	0	0	0	0	1	1	0	3	0
312	47	4	18.69	130	90	192	74	4.52	3.42	0.51	1.04	2.19	1	2	0	0	0	0	0	1	1	1	0	1	0	0	0	0	0	0	1	0	0	1	1	3	0
313	62	2	23.15	150	80	200	81	10.6	5.66	3.76	0.96	3.08	1	3	0	0	0	0	0	1	1	0	0	0	1	0	1	0	0	0	1	0	1	1	0	1	0
314	51	4	23.66	140	100	231	78	4.6	6.4	1.28	1.21	4.5	1	2	0	0	0	0	0	1	1	0	0	0	1	0	1	0	0	0	0	1	0	0	0	1	1
315	53	3	23.15	140	65	207	860	9.19	6.42	3.82	0.7	3.55	1	2	0	0	0	0	0	1	1	0	0	0	1	1	1	0	0	0	0	0	0	1	1	3	1
316	58	2	30.47	160	100	151	53	12.28	4.32	3.13	0.83	2.44	0	3	0	0	0	0	1	1	1	0	0	0	1	1	1	0	0	0	0	0	0	0	0	1	1
317	60	0	23.51	150	90	121	69	13.89	3.87	1.37	0.99	2.5	1	2	0	0	0	0	0	0	1	0	0	0	1	1	0	0	0	0	0	0	0	1	0	3	0
318	79	5	27.34	160	80	159	77	5.83	2.8	1.14	0.89	1.56	1	1	0	0	0	0	0	1	1	0	0	0	0	0	1	0	0	0	0	0	1	0	0	1	0
319	71	4	21.97	130	86	123	74	4.58	3.35	0.82	1.59	1.41	1	3	0	0	0	0	0	1	0	0	0	0	1	0	0	0	0	0	0	0	1	1	0	3	0
320	70	1	25.31	180	90	209	85	5.08	3.61	2.52	0.88	2.09	1	3	0	0	0	0	0	1	0	0	0	0	1	0	1	0	0	0	0	0	0	1	0	1	1
322	73	0	23.88	140	80	186	85	5.28	4.64	0.93	1.39	2.72	1	3	0	0	0	0	0	0	0	1	0	0	0	0	0	0	1	0	0	0	0	0	0	1	1
323	90	1	23.51	138	68	143	108	4.38	4.22	0.93	0.99	2.86	1	1	0	0	0	0	0	0	0	0	0	0	1	0	0	0	0	0	0	0	0	0	1	3	1
324	80	2	28.52	160	100	155	100	4.56	3.76	1.55	0.88	2.39	1	1	0	0	0	0	0	1	1	0	0	0	0	0	1	0	0	0	0	0	0	1	0	3	0
325	80	2	20	130	80	241	54	4.39	4.77	0.98	1.5	2.9	0	4	0	0	0	0	0	1	1	0	0	0	0	0	0	0	0	0	0	1	0	0	0	3	0
326	80	1	19.81	150	80	153	73	4.87	4.39	0.64	1.86	2.01	0	1	0	0	0	0	0	0	0	0	0	1	0	0	0	1	0	0	0	0	1	0	0	3	0
327	57	5	21.77	130	94	207	40	7.23	4.26	1.24	0.89	2.75	0	3	0	0	0	0	0	1	1	0	0	0	1	1	1	0	0	0	0	1	0	0	1	1	0
328	68	1	24.22	150	90	188	88	5.76	4.08	1.19	1.17	2.32	1	3	0	0	0	0	0	1	0	0	0	0	1	0	0	0	0	0	0	0	0	0	0	3	0
329	49	3	23.66	120	70	213	58	4.23	5.36	1.46	1.42	3.18	1	4	0	0	0	0	0	1	1	0	0	0	0	0	0	0	0	0	0	0	1	1	0	1	0
330	35	4	25.95	140	90	239	472	4.22	3.22	2.14	0.72	1.72	1	2	0	0	0	0	0	1	0	0	0	0	1	0	1	0	0	0	0	0	0	0	0	1	0
331	76	4	20.76	120	80	114	65	5.63	3.82	1.41	1	2.33	1	4	0	0	0	0	1	0	0	0	0	0	1	0	0	1	1	0	0	0	0	0	0	2	0
332	63	1	27.06	130	80	167	53	4.98	5.01	1.8	1.11	3.29	0	2	0	0	0	0	0	0	1	0	0	0	1	0	1	0	0	0	0	0	0	0	0	3	1
333	81	2	17.96	115	75	145	92	3.77	3.41	0.56	1.24	1.86	1	3	0	0	0	0	0	0	1	0	0	0	0	0	0	0	0	0	0	0	1	1	0	3	1
334	60	1	21.47	140	90	210	67	4.18	4.15	0.94	0.82	2.77	1	2	0	0	0	0	0	0	1	1	0	0	1	0	1	0	0	0	0	0	1	1	0	3	1
335	66	4	27.36	146	78	126	74	4.71	3.52	0.77	0.83	2.32	1	2	0	0	0	0	0	1	1	0	0	0	1	0	1	0	0	0	0	0	1	1	0	3	0
336	50	1	18.38	120	80	371	63	4.8	3.71	0.79	1.17	2.29	1	3	1	0	0	0	0	0	0	0	0	0	1	0	0	0	0	0	0	0	1	1	0	3	0
337	59	1	21.97	120	70	291	66	8.81	3.98	3.23	0.76	1.99	0	2	1	0	0	0	0	0	1	0	0	0	1	0	1	0	0	0	1	0	0	1	0	3	0
338	70	2	27.68	160	105	176	88	5.54	5.91	1.53	1.18	4.08	1	4	0	0	0	0	0	1	1	0	0	0	1	1	1	0	0	0	0	0	1	0	0	1	0
339	60	1	25.26	210	100	208	111	4.65	4.24	1.22	0.94	2.77	1	3	0	0	0	0	0	1	1	0	0	0	0	0	0	0	0	0	0	0	0	1	0	3	1
340	69	1	22.22	160	90	236	40	5.96	4.37	1.08	1.29	2.51	0	1	0	0	0	0	0	0	0	0	0	0	1	0	0	0	0	0	0	0	0	0	0	3	0
341	70	2	24.69	130	74	290	65	4.88	3.2	1.72	0.78	1.73	1	4	1	0	1	0	0	0	1	0	0	0	1	0	1	0	0	0	1	0	0	0	0	1	1
342	48	2	19.59	130	80	216	72	4.76	4.63	1.33	1.01	3.19	1	3	0	0	0	0	0	1	1	0	0	0	1	0	0	0	0	0	0	0	1	1	0	1	0
343	70	1	25.35	140	80	194	58	14.79	4.66	2.14	1.01	2.93	1	1	0	0	0	0	0	0	1	0	0	0	1	0	1	0	0	0	0	0	1	0	0	1	1
344	47	1	31.14	150	100	164	96	6.34	3.82	2.54	0.96	1.99	1	3	0	0	1	0	0	0	0	0	0	0	1	0	1	0	0	0	1	0	0	1	0	3	0
345	83	2	24.46	120	60	195	74	4.41	5.52	1.12	1.25	3.42	0	1	1	0	0	0	0	0	0	0	1	0	1	0	0	0	0	0	0	0	0	0	0	1	1
346	61	3	21.97	180	100	178	74	4.97	4.85	1.76	0.84	3.34	1	2	0	0	0	0	0	1	1	0	0	0	1	0	1	0	0	0	1	0	0	1	0	1	0
347	55	2	27.31	150	100	191	74	5.3	5.87	4.04	0.86	3.6	1	2	0	0	0	0	0	1	0	0	0	0	0	0	1	0	0	0	0	0	1	1	0	3	0
348	54	0	22.03	130	90	180	48	4.9	5.41	0.85	1.52	3.53	0	1	0	0	0	0	0	0	1	0	0	0	1	0	0	0	0	0	0	0	0	0	0	3	1
349	55	2	24.69	130	80	185	69	5.65	5.54	1.64	0.95	3.93	1	4	0	0	0	0	0	0	1	0	0	0	1	0	1	0	0	0	0	0	0	1	0	1	0
350	78	1	21.51	150	80	150	62	4.09	3.15	0.6	0.96	2.06	1	3	0	0	0	0	0	1	1	0	0	0	0	0	0	0	0	0	0	0	0	0	0	3	0
351	61	0	21.97	160	100	194	59	5.1	5.39	1.42	0.82	4.03	1	2	0	0	0	0	0	0	1	0	0	0	1	0	1	0	0	0	0	0	0	1	0	3	0
352	75	1	26.67	135	75	308	69	4.94	4.88	1.55	0.81	3.51	0	1	0	0	0	0	0	0	1	0	0	1	1	1	1	0	0	0	0	0	0	0	0	1	0
353	55	0	19.49	120	80	302	73	4.37	3.03	2.47	0.67	1.51	1	2	0	0	0	0	0	0	0	1	0	0	1	0	1	0	0	0	0	0	1	1	0	3	0
354	49	1	24.49	160	110	263	72	4.31	4.69	2.66	0.81	2.96	1	2	0	0	0	0	0	0	0	0	0	1	1	0	1	0	0	0	0	0	0	0	0	3	0
355	93	2	24.8	150	90	85	75	4.79	4.88	0.62	1.65	2.76	1	4	0	0	0	0	0	1	0	1	0	0	1	0	0	1	0	0	0	0	0	0	1	3	0
356	56	1	24.8	130	80	232	66	5.25	3.94	1.67	1.08	2.31	1	3	0	0	0	0	0	0	1	0	0	0	1	1	0	0	0	0	0	0	1	1	0	3	0
357	70	1	18.59	152	98	99	51	5.51	5.37	0.9	2.23	2.5	1	2	0	0	0	0	0	0	0	1	0	0	1	0	0	0	0	0	0	0	1	1	0	3	0
358	53	1	23.15	130	80	218	66	9.45	5.66	1.47	1.07	3.97	1	3	0	0	0	0	0	1	0	0	0	0	1	1	1	0	1	0	0	0	0	1	0	3	0
359	76	1	23.44	160	100	210	57	8.74	6.69	1.43	1.43	4.48	1	3	0	0	0	0	0	0	0	0	0	0	1	0	1	0	0	0	0	0	1	0	0	1	0
360	50	2	25.69	100	60	242	114	4.42	3.87	3.11	0.66	2.04	1	3	0	0	0	0	0	0	1	0	0	0	1	0	1	0	0	0	0	0	1	1	0	1	0
361	83	2	22.95	138	80	191	65	4.81	4.04	1.48	0.65	2.73	1	1	0	0	0	0	0	0	1	0	0	0	1	0	1	0	0	0	0	1	0	0	0	1	1
362	51	4	24.8	120	90	197	76	4.83	3.57	1.56	0.81	2.2	1	3	0	0	0	0	0	1	1	0	0	0	0	0	1	0	0	0	0	0	1	1	0	1	0
363	56	4	19.1	130	70	250	55	7.1	6.73	0.9	0.97	5.08	1	3	0	0	0	0	0	0	1	0	0	0	0	1	1	0	0	0	0	0	1	1	0	3	0
364	83	5	16.33	160	80	260	75	4.21	4.53	0.57	1.32	2.98	1	1	1	0	0	0	0	1	1	0	0	0	0	0	0	0	0	0	0	0	1	0	0	1	1
365	47	3	25.39	116	72	284	57	5.49	4.27	1.37	0.62	3.1	0	1	0	1	0	0	0	1	1	0	0	1	0	0	1	0	0	0	0	0	0	0	0	2	1
366	67	0	21.72	158	98	204	50	4.02	5.09	2.5	1.02	3.11	1	2	0	0	0	0	0	0	0	1	0	0	0	0	1	1	0	0	1	0	0	0	0	1	0
367	58	2	22.03	138	80	124	61	4.55	6.46	2.44	1.12	3.87	0	1	0	0	0	0	0	0	1	0	0	0	1	0	1	0	0	0	0	0	0	0	0	3	1
368	66	1	23.53	140	80	217	62	14.48	5.06	1.02	1.26	3.23	1	1	0	0	0	0	0	0	1	0	0	0	1	1	0	0	0	0	0	0	1	1	0	3	0
369	58	5	26.99	140	90	189	94	4.47	4.72	2.65	0.67	3.1	1	2	0	0	0	0	0	1	1	0	0	0	1	0	1	0	0	0	0	0	1	0	0	3	0
370	76	2	29.3	110	70	294	60	7.09	4.54	2.35	1.06	2.39	0	2	0	0	0	0	0	1	0	0	0	0	1	1	1	0	0	0	1	0	0	0	0	3	0
371	62	2	26.42	130	80	164	66	4.92	4.54	1.52	1.51	2.5	1	3	0	0	0	0	0	0	0	0	0	1	1	0	0	0	0	0	0	0	1	0	0	3	0
372	65	2	25.39	150	90	184	42	4.73	4.4	0.93	1.17	2.74	0	1	0	0	0	0	0	0	1	0	0	0	1	0	0	0	0	0	0	0	0	0	1	3	0
373	66	1	22.04	133	93	245	95	4.9	3.95	1.21	1.09	2.41	1	2	0	0	1	0	0	0	0	0	0	0	1	0	0	0	0	0	0	1	0	1	0	3	0
374	42	2	29.38	120	80	137	58	6.46	3.02	1.04	1.09	1.54	1	3	0	0	0	0	0	1	1	0	0	0	1	1	0	0	0	0	1	0	0	1	0	1	0
375	49	1	26.49	126	68	202	71	5.69	4.87	1.47	0.81	3.51	1	2	0	0	0	0	0	0	0	0	0	1	1	0	1	0	0	0	0	0	1	1	0	3	0
376	70	2	23.44	150	90	137	56	4.83	4.83	0.62	1.66	2.76	0	1	0	0	0	0	0	0	1	0	0	0	1	0	0	0	0	0	0	0	0	0	0	3	0
377	61	2	22.04	160	100	158	65	5.03	3.67	0.87	1.19	2.06	1	2	0	0	0	0	0	1	1	0	0	0	1	0	0	0	0	0	0	0	0	0	0	3	0
378	60	4	22.49	136	86	171	60	5.89	5.27	2.15	1.07	3.52	1	3	0	0	0	0	0	1	1	1	0	1	1	0	1	0	0	0	0	0	1	1	0	3	0
379	61	3	27.68	112	72	171	95	4.69	2.54	0.75	0.97	1.19	1	2	1	0	1	0	0	1	0	0	0	1	1	0	0	0	0	0	0	0	0	0	1	1	1
380	60	2	25.4	140	80	159	67	4.43	4.2	1.13	0.93	2.9	1	3	0	0	0	0	0	0	1	0	0	0	0	1	0	0	1	0	0	0	0	1	0	1	0
382	83	2	22.43	160	110	205	78	3.43	4.65	1.17	1.55	3.08	0	1	0	0	0	0	0	1	0	0	0	0	1	0	0	0	1	0	0	0	0	1	0	5	1
383	56	5	27.55	120	70	230	114	4.87	5.81	1.61	1.06	4.32	1	2	0	1	0	0	0	1	1	0	0	0	1	0	1	0	1	0	0	0	0	1	0	2	1
384	43	2	28.69	227	140	146	161	3.92	4.92	2.4	1.36	2.43	1	2	0	0	0	0	0	1	1	0	0	0	1	0	1	0	0	0	0	0	1	0	0	1	0
385	75	1	23.88	130	80	165	72	4.6	4.5	1.62	1.1	3.05	1	2	0	0	0	0	0	0	0	0	0	1	1	0	0	0	0	0	0	0	1	1	0	3	0
386	52	2	24.34	120	68	292	61	6.26	6.59	3.4	1.1	3.33	1	2	0	0	0	0	0	1	1	0	0	1	1	0	1	0	0	0	0	0	1	1	0	3	0
387	67	2	30.42	110	60	175	61	4.87	4.82	1.65	0.78	3.85	1	3	0	0	0	0	0	1	0	1	0	0	1	0	1	0	0	0	0	0	0	1	0	1	0
388	32	3	28.69	160	100	296	102	4.46	6.47	1.09	0.92	5.18	1	2	0	0	0	0	0	1	1	0	0	0	0	0	1	0	0	1	0	0	1	1	0	1	1
390	35	3	27.76	147	94	261	68	4.25	4.46	1.72	0.8	3.11	1	3	0	0	0	0	0	0	1	1	0	0	1	0	1	0	0	0	1	0	1	1	0	1	0
391	65	0	23.66	140	86	123	86	4.52	2.78	0.98	0.89	1.63	1	2	0	0	0	0	0	0	0	0	0	0	1	0	1	0	0	0	0	0	0	1	0	3	0
392	63	3	24.97	140	70	293	233	3.19	6.7	1.95	0.99	4.75	0	1	0	0	0	0	0	0	1	0	0	1	1	1	1	0	0	0	0	0	0	0	0	1	0
393	51	1	25.97	122	90	170	76	4.52	4.38	3.21	0.79	2.77	1	2	0	0	0	0	0	0	0	1	0	0	0	0	1	0	0	0	0	0	1	1	0	3	0
394	63	2	21.1	150	80	242	72	4.26	5.02	1.45	1.01	3.48	0	2	0	0	0	0	0	0	1	0	0	1	1	0	0	0	0	0	0	0	0	0	0	1	1
395	70	2	19.53	220	120	181	53	8.56	4.29	0.8	1.15	2.73	0	2	1	0	0	0	0	0	1	0	0	0	1	1	0	0	0	0	1	0	0	0	0	3	0
396	65	3	19.03	130	80	127	77	4.96	3.95	1.73	0.92	2.53	1	1	0	0	0	0	0	0	1	0	0	0	0	0	1	0	0	0	0	0	1	1	0	3	0
397	72	1	27.68	165	100	168	78.2466	5.4	3.62	0.94	0.86	2.56	1	2	0	0	0	0	0	0	1	0	0	1	1	1	1	1	0	0	0	0	0	0	0	3	0
398	62	2	22.27	134	72	221	59	6.39	3.19	2.35	0.94	1.53	0	2	0	0	0	0	0	0	0	1	0	0	1	1	1	0	0	0	0	0	0	0	0	3	0
399	36	5	33.21	198	129	316	104	10.74	11.11	17.13	1.07	3.13	1	4	0	0	0	0	0	0	1	1	1	0	1	1	1	0	0	0	0	0	0	1	0	1	1
400	61	1	25	160	100	156	68	7.09	3.37	1.58	0.85	1.93	1	2	0	0	0	0	0	0	1	0	0	0	0	0	1	0	0	0	0	0	1	1	0	3	0
401	60	2	23.67	140	76	156	91	11.82	2.96	1.03	1.1	1.55	1	3	0	0	0	0	0	0	0	1	0	0	0	1	0	0	0	0	0	0	0	1	0	3	0
402	77	3	19.53	170	90	169	92	4.55	5.15	1.6	1.28	3.11	0	1	0	0	0	0	0	1	1	0	1	1	1	0	0	0	0	0	0	1	0	0	0	3	0
403	69	0	22.79	120	70	134	221	6.29	2.89	1.37	0.82	1.47	1	3	1	0	1	0	0	0	0	0	0	0	1	1	1	0	0	0	1	0	0	0	0	3	0
404	36	1	24.22	180	100	169	138	4.64	3.61	1.28	0.86	2.09	1	4	0	0	0	0	0	0	0	0	0	0	1	0	1	0	0	0	0	0	1	0	0	3	1
405	71	3	27.55	140	70	197	58	9.04	5.61	2.88	0.88	3.59	1	3	0	0	0	0	0	0	1	1	0	0	0	0	1	0	0	0	0	0	0	1	0	3	1
406	45	1	26.45	160	110	128	78	4.1	4.5	1.38	0.75	3.34	1	3	0	0	0	0	0	1	1	0	0	0	1	0	1	0	0	0	0	0	0	1	0	3	1
408	72	1	22.79	130	80	166	70	4.66	4.47	1.07	1.04	3.05	1	2	0	0	0	0	0	1	0	0	0	0	0	0	0	0	0	0	0	0	0	0	0	3	0
409	74	2	23.66	140	80	188	78	7.51	5.01	1.56	0.83	3.53	1	4	0	0	0	0	0	1	0	0	0	0	1	1	1	0	0	0	0	0	0	0	0	1	1
410	55	4	25.95	165	98	136	63	5.71	3.97	1.08	0.95	2.6	1	1	0	0	0	0	0	1	1	0	0	0	0	0	0	0	0	0	0	0	1	1	0	3	0
411	40	3	21.22	152	100	198	82	3.92	4.84	2.9	0.79	3	1	2	0	0	0	0	0	0	1	0	0	0	1	0	1	0	0	0	0	0	0	1	0	3	0
412	62	1	25.25	126	80	169	74	4.76	3.58	0.81	1.03	2.24	1	4	0	0	0	0	0	0	1	0	0	1	0	0	0	0	0	0	0	0	1	1	0	3	0
413	81	5	24.77	130	70	194	64	7.36	3.55	1.74	0.98	1.82	0	1	0	0	0	0	0	1	1	0	0	0	1	0	1	0	0	0	0	0	0	0	0	1	1
414	82	2	28.89	190	88	177	54	6.02	4.69	7.08	0.72	1.51	0	1	0	0	0	0	0	1	1	0	0	0	1	0	1	0	0	0	0	0	0	0	0	3	1
415	72	1	25.3058	120	70	223	59	6.99	4.25	0.9	1.18	2.49	1	1	0	0	0	0	0	0	1	0	0	1	0	1	0	0	0	0	0	0	0	0	0	3	0
416	71	3	29.14	140	80	211	53	5.28	5.17	1.72	1	3.25	0	2	0	0	0	0	0	0	1	0	0	1	0	0	1	0	0	0	0	0	0	0	0	3	1
417	85	1	18.81	170	80	247	48	17.56	3.7	0.56	1.15	2.25	1	4	0	0	0	0	0	0	0	0	0	0	1	1	0	0	0	0	0	0	0	0	0	3	1
418	63	1	26.83	110	70	253	112	5.56	5.33	3.06	1.22	2.48	1	2	0	0	0	0	0	0	1	0	0	1	1	0	1	0	0	0	0	0	0	1	1	3	0
419	76	2	18.95	160	74	169	81	5.65	6.41	1.09	1.34	4.47	1	4	0	0	0	0	0	0	1	0	0	0	0	0	1	0	0	0	0	0	0	0	0	1	1
420	61	2	26.12	156	90	111	51	8.52	3.51	2.17	0.9	1.99	1	2	0	0	0	0	0	1	1	0	0	0	1	1	1	0	0	0	0	0	0	1	0	1	0
421	65	2	30.45	130	80	184	74	6.05	4.24	1.42	0.9	2.81	1	2	0	0	0	0	0	0	1	0	0	0	0	0	1	0	0	0	0	0	1	1	0	1	0
422	29	2	26.32	130	80	272	67	4.96	4.37	3.22	0.67	2.43	1	4	0	1	0	0	0	0	1	0	0	0	1	0	1	0	0	0	0	0	0	0	0	4	0
423	77	3	26.67	180	90	287	82	4.76	4.32	2.11	0.89	2.4	1	3	0	0	0	0	0	0	1	0	0	1	1	0	1	0	0	0	0	0	0	0	0	1	0
424	77	5	28.69	150	80	156	80	5.49	3.92	1.08	1.07	2.42	1	1	0	0	0	0	0	0	1	0	0	0	1	0	0	0	0	0	0	0	1	1	0	3	1
425	44	4	24.49	144	86	221	49	16.29	7.64	7.2	0.98	3.18	1	4	0	0	0	0	0	1	1	1	0	1	1	1	1	0	0	0	0	0	1	0	0	3	0
426	71	3	20.76	160	100	389	96	4.89	5.17	1.49	1.09	3.11	1	4	0	0	0	0	0	0	0	0	0	0	1	0	0	0	0	0	0	0	0	1	1	1	1
427	82	1	31.14	140	80	132	56	10.51	5.17	4.69	0.9	2.03	1	3	1	0	0	0	0	0	1	0	0	1	1	0	1	0	0	0	0	0	1	0	0	1	0
428	58	1	24.91	140	70	137	72	6.28	5.19	1.25	1.34	3	1	1	0	0	0	0	0	1	1	0	0	0	1	1	0	0	0	0	0	0	1	0	0	3	0
429	68	2	23.03	130	80	393	71	5.19	3.22	0.55	1.3	1.83	1	2	0	0	0	0	0	0	1	0	0	0	1	0	0	0	0	0	0	0	0	0	0	1	1
430	62	5	23.44	170	95	176	42	11.87	4.61	0.95	1.18	3.42	1	2	0	0	0	0	0	0	1	0	0	1	1	0	0	0	0	0	0	0	0	1	0	3	0
431	80	2	22.77	130	80	170	56	5.14	3.27	0.63	1.5	1.61	1	2	0	0	0	0	0	0	0	0	0	0	1	0	0	0	0	0	0	0	0	0	0	3	0
432	77	5	19.1	142	64	116	73	5.17	3.55	1.19	1.15	1.89	1	1	0	0	0	0	1	1	1	0	0	0	1	1	0	0	0	0	0	0	1	1	0	1	0
433	74	3	22.89	140	80	146	63	4.39	4.94	1.07	1.4	2.98	1	2	0	0	0	0	0	1	1	0	0	0	1	0	0	0	0	0	0	0	1	1	0	1	0
434	69	1	21.51	120	76	194	75	7.85	5.45	2.38	1.23	3.4	1	4	0	0	0	0	0	0	0	0	0	1	0	1	1	0	0	0	0	0	0	0	0	1	0
435	55	4	24.49	132	84	179	185	5.14	4.58	1.87	0.74	3.16	1	2	0	0	0	0	0	1	1	0	0	0	1	1	1	0	0	0	0	0	1	1	0	3	0
436	56	1	22.03	130	78	340	43	5.91	5.29	4.15	0.93	3.24	0	3	0	0	0	0	0	0	1	0	0	0	0	0	1	0	0	0	0	0	0	1	0	1	0
437	64	3	30.47	158	100	188	63	7.05	4.52	2.03	1.04	2.88	0	1	1	0	1	0	0	0	1	0	0	0	1	0	1	0	0	0	0	0	0	0	1	1	0
438	62	2	21.97	160	90	92	60	5.15	3.28	1.1	0.93	2.01	1	2	0	0	0	0	0	1	1	0	0	0	1	0	0	0	0	0	0	0	1	0	0	1	0
439	83	5	21.97	140	86	150	90	5.28	3.96	1.06	1.02	2.49	1	1	0	0	0	0	0	1	1	0	0	0	0	0	0	0	0	0	0	0	0	1	0	3	0
440	79	4	24.97	160	110	290	60	4	5	1.2	1.26	3.34	0	1	0	0	0	0	0	0	1	0	0	0	1	0	0	0	0	0	0	0	0	0	0	1	0
441	82	1	24.22	160	90	230	77	4.29	4.56	0.8	1.61	2.53	1	4	0	0	0	0	0	0	1	0	0	0	1	0	0	0	0	0	0	0	0	1	0	1	1
442	54	2	27.55	140	80	154	46	5.13	3.26	0.86	1.01	2.05	0	1	0	0	0	0	0	0	0	0	0	1	1	0	0	0	0	0	0	0	0	0	0	3	0
443	87	3	20.2	130	70	117	90	5.42	2.49	0.71	0.95	1.16	1	1	1	0	1	0	0	1	1	0	0	1	1	0	0	0	0	0	0	0	0	1	0	1	1
444	69	2	24.22	130	70	216	70	5.97	5.94	1.25	1.8	3.64	1	3	0	0	0	0	0	1	1	0	0	1	1	0	1	0	0	0	0	0	1	0	0	1	0
445	54	1	26.81	130	80	146	88	5.76	4.38	3.7	0.78	2.75	1	3	0	0	0	0	0	0	0	0	0	0	1	0	1	0	0	0	0	0	1	1	0	1	1
446	63	5	28.8	150	75	168	56	4.43	4.49	1.09	1.66	2.26	0	1	0	0	0	0	0	1	1	0	0	1	0	0	0	0	0	0	0	0	0	0	0	1	1
447	70	4	35.49	170	80	192	107	6.4	6.04	2.09	1.1	3.92	1	2	0	0	0	0	0	1	1	0	0	1	1	0	1	0	0	0	0	0	1	0	0	1	1
448	65	0	22.86	140	100	144	115	6.212	6.3	2.63	0.87	4.25	1	3	0	0	0	0	0	0	0	1	0	0	1	0	1	0	0	0	0	0	1	0	0	3	0
449	47	5	22.03	110	70	157	32	14.64	4.05	0.99	1.64	2.21	0	1	0	0	0	0	0	1	1	0	0	0	0	0	0	0	0	0	0	0	0	0	0	3	1
450	63	0	23.01	172	90	265	34	18.09	5.2	2.01	1.19	3.19	0	1	0	0	0	0	0	0	1	0	0	0	1	0	1	0	0	0	0	0	0	0	0	1	0
451	78	2	28.4	140	90	110	106	4.98	4.8	0.94	1.08	3.08	1	2	1	0	0	0	0	1	1	0	0	0	1	0	0	1	0	0	0	0	0	1	0	1	0
452	68	4	20.81	140	70	304	67	5.9	3.77	1.25	1.01	2.27	0	2	0	0	0	0	0	1	1	0	0	1	1	1	0	0	0	0	0	0	0	0	0	1	1
453	64	1	24.97	93	57	242	71	4.53	3.36	1.35	1.23	0.93	0	1	0	0	0	0	0	0	0	0	0	0	1	0	0	0	1	0	0	0	0	0	0	2	0
454	53	0	20.98	162	96	225	67	4.42	3.78	1.45	0.81	2.3	1	2	0	0	0	0	0	0	1	0	0	0	1	1	1	0	0	0	0	0	1	1	0	1	0
455	45	3	26.99	140	98	310	82	4.4	4.82	0.79	1.28	3.13	1	2	0	0	0	0	0	0	1	0	0	0	1	0	0	0	0	0	0	0	1	0	0	1	0
456	76	0	20.76	148	88	152	55	5.24	2.64	0.59	1.25	1.18	1	2	0	0	0	0	0	0	1	0	0	0	1	1	0	0	0	0	0	0	0	0	0	1	1
457	60	4	22.49	120	60	248	80	5.65	3.81	1.9	0.81	2.54	1	3	0	0	0	0	0	1	1	0	0	0	0	0	1	0	0	0	0	0	0	1	0	1	0
458	63	4	26.81	140	80	182	66	10.37	3.72	0.77	1.52	1.84	1	1	0	0	0	0	0	1	1	0	0	0	0	1	0	0	0	0	0	0	1	1	1	3	0
459	72	4	22.22	130	78	162	54	5.44	4.05	1.39	1.07	2.2	0	1	0	0	0	0	0	1	1	0	0	0	0	0	0	0	0	0	0	0	0	0	0	3	0
460	67	0	25.91	170	100	145	66	4.41	5.35	2.86	1.1	3.14	0	1	0	0	0	0	0	0	0	0	0	0	1	0	1	0	0	0	0	0	0	0	0	3	0
461	76	4	22.03	154	70	136	65	4.86036	4.93	1.51	1.13	3	0	1	0	0	0	0	0	1	1	0	0	0	1	1	0	0	0	0	0	0	0	0	0	1	0
462	66	4	19.03	130	80	76	49	13.68	3.44	1.39	0.89	2.15	1	1	0	0	0	0	0	0	1	0	0	0	0	0	1	0	0	0	0	0	0	0	0	1	1
463	53	1	30.11	150	100	223	40	10.6	6.07	3.12	1.16	3.92	0	2	0	0	0	0	0	0	1	0	0	0	1	0	1	0	0	0	0	0	0	0	0	3	0
464	71	4	31.25	142	86	136	121	6.95	2.58	1.04	0.78	1.46	1	1	0	0	0	0	0	1	0	0	0	0	1	1	1	1	1	0	0	0	1	0	0	1	1
465	49	4	27.51	140	90	206	60	5.3	4.5	3.9	0.76	2.38	1	1	0	0	0	0	0	0	1	0	0	1	1	0	1	0	0	0	0	0	0	0	0	3	0
466	73	4	28.52	116	80	135	58	10.07	4.47	0.93	1.22	2.86	1	1	0	0	0	0	0	1	1	0	0	1	0	1	0	0	0	0	0	0	1	0	0	3	1
467	74	2	22.41	130	80	162	90	4.49	3.86	0.69	0.77	2.91	1	3	0	0	0	0	0	0	1	0	0	0	1	0	1	0	0	0	0	0	1	0	0	3	0
468	58	5	25.39	180	100	210	43	12.34	6.51	3.95	0.81	4.23	0	3	0	0	0	0	0	1	1	0	0	1	1	1	1	0	0	0	0	0	0	0	0	1	0
469	79	5	22.6	120	80	146	74	5.26	3.54	1.01	0.92	2.2	1	3	1	0	1	0	0	0	1	0	0	0	1	0	0	1	0	0	0	0	0	0	0	5	1
470	60	1	20.76	120	80	199	68	3.83	3.26	1.21	0.95	1.95	1	3	0	0	0	0	0	0	0	0	0	0	0	0	0	0	0	0	0	0	1	1	0	4	0
471	56	3	22.31	106	78	169	116	9.37	5.08	8.55	0.66	1.65	1	2	0	0	0	0	0	1	1	0	0	1	1	1	1	0	0	0	0	0	0	1	0	3	0
472	63	4	28.37	191	97	215	70	6.7	4.64	1.22	1.24	3.11	1	3	0	0	0	0	0	0	1	0	0	0	1	0	0	0	0	0	0	0	0	1	0	1	1
473	65	1	18.94	150	90	168	60	4.2	4.86	1	1.51	3.13	1	2	0	0	0	0	0	0	0	1	0	0	0	0	0	0	0	0	0	0	1	1	0	1	0
474	64	2	28.04	130	90	186	43	8.42	4.11	1.52	1.41	2.27	0	2	0	0	0	0	0	1	1	0	0	0	1	1	0	0	1	0	0	0	0	0	0	2	1
475	78	3	29.55	180	80	187	60	6.99	6.06	2.75	1.57	3.47	0	1	0	0	0	0	0	1	1	0	0	0	1	1	1	0	0	0	0	0	0	0	0	1	1
476	62	1	24.51	120	80	152	78	4.37	3.34	3.17	0.64	1.63	1	3	0	0	0	0	0	0	0	0	0	1	0	0	1	0	0	0	0	0	0	1	0	3	0
477	78	0	26.71	146	80	269	61	7.30091	4.23	1.5	0.97	2.39	0	2	0	0	0	0	0	0	0	1	0	0	1	0	0	0	0	0	0	0	0	1	0	1	1
478	55	3	24.46	120	76	133	129	4.18	2.75	0.73	0.82	1.52	1	1	0	0	0	0	0	1	1	1	0	0	1	0	1	0	0	0	0	0	1	1	0	5	1
479	67	2	24.65	145	90	125	61	4.76	2.65	1.39	0.87	1.4	0	1	0	0	0	0	0	0	1	0	0	1	1	0	1	0	0	0	0	0	0	0	0	1	0
480	35	0	28.41	180	120	225	88	13.7	8.54	9.64	0.68	2.99	1	4	0	0	0	0	0	0	1	1	0	0	1	1	1	0	0	0	0	0	0	0	0	1	0
481	51	2	24.91	150	100	192	62	4.75	5.55	2.45	1.41	3.05	1	1	0	0	0	0	0	0	1	0	0	0	0	0	1	0	0	0	0	0	1	1	0	3	0
482	72	2	23.44	105	60	263	99	6.95	5.86	3.38	0.82	3.48	0	2	0	0	0	0	0	0	1	1	0	0	1	0	1	0	0	0	0	0	0	0	0	1	0
483	72	2	27.36	164	94	161	60	4.45583	3.63	2.2	0.75	1.95	1	3	0	0	0	0	0	0	0	0	0	0	1	1	1	0	0	0	1	0	0	1	1	1	0
484	72	2	17.15	130	80	150	105	3.46	3.58	0.73	1.06	1.97	1	1	0	0	0	0	0	1	1	0	0	0	1	0	0	0	0	0	0	0	0	0	0	3	0
485	54	0	26.45	160	90	302	64	5.17	4.59	2.01	1.01	2.58	1	4	0	0	0	0	0	0	0	0	0	0	1	0	1	0	0	0	0	0	1	1	0	1	0
486	75	4	24.3	142	72	172	64	5.36	5.21	1.49	1.29	3.13	0	4	1	0	0	0	0	1	1	0	0	1	1	0	0	0	0	0	0	0	0	0	0	1	1
487	69	2	25.32	130	80	146	76	5.11	4.13	1.87	0.96	2.44	0	1	0	0	0	0	0	1	1	0	0	0	0	0	1	0	0	0	0	0	0	0	0	3	0
488	57	2	21.23	160	90	237	51	6.51	7.49	3.41	1.23	4.08	0	2	0	0	0	0	0	1	1	0	0	0	1	0	1	0	0	0	0	0	0	0	0	3	0
489	54	1	27.34	130	90	153.768	64	4.26	4.21	1.52	1.02	2.38	1	2	0	0	0	0	0	1	1	0	0	0	0	0	0	0	0	0	0	0	1	1	0	3	0
490	61	2	22.86	160	100	200	131	3.81	4.57	1.14	0.83	3.04	1	3	0	1	0	0	0	1	1	0	0	0	1	0	1	0	1	0	0	0	0	1	1	2	1
491	53	3	23.42	168	98	177	66	4.9	6.12	3.16	1.04	3.64	1	1	0	0	0	0	0	0	1	0	0	0	1	0	1	0	0	0	0	0	1	1	0	1	0
492	90	3	24.97	122	60	179	67	5.13	5.39	1.72	0.92	3.09	0	1	0	0	0	0	0	1	1	1	0	0	1	0	1	0	0	0	1	0	0	0	0	1	1
493	54	1	25.83	130	80	149	70	4.49	2.52	0.84	0.73	0.35	1	2	0	1	0	0	0	0	0	0	0	0	1	0	1	0	1	0	0	0	0	0	0	2	0
494	67	1	25.06	155	94	269	90	4.27	3.71	0.95	0.86	2.24	1	1	0	0	0	0	0	0	0	0	0	0	1	0	1	0	0	0	0	0	0	0	0	1	0
495	68	1	22.86	110	70	129	89	4.81	3.76	1.17	1.18	2.03	1	4	0	0	0	0	0	0	1	0	0	1	1	0	0	0	0	0	0	0	1	0	0	1	0
496	47	2	29.3	110	70	320	39	4.75	4.33	2.11	1.12	2.38	0	1	0	0	0	0	0	1	1	0	0	1	0	0	1	0	0	0	0	0	0	0	0	1	0
497	62	2	23.88	145	95	152	45	6.4	4.15	1.01	1.26	2.31	1	1	0	0	0	0	0	0	1	0	0	0	1	0	0	0	0	0	0	0	1	1	0	1	0
498	56	1	30.86	170	100	202	65	9.09	3.99	2.06	0.77	2.38	1	1	0	0	0	0	0	0	0	0	0	1	0	1	1	0	0	0	0	0	1	1	0	3	0
499	58	3	25.3	150	90	273	54	7.38	3.95	1.46	0.76	2.49	0	2	0	0	0	0	0	0	0	1	0	1	1	1	1	0	0	0	1	0	0	0	0	5	0
500	68	2	24.44	140	80	290	65	4.74	4.33	1.86	0.85	2.6	0	1	0	0	0	0	0	0	1	0	0	0	1	0	1	0	0	0	0	0	0	0	0	1	0
501	79	2	24.97	138	80	275	72	9.43	4.36	0.79	1.01	2.86	0	1	0	0	0	0	0	0	1	0	0	0	1	1	0	0	0	0	0	0	0	0	0	1	1
502	73	4	26.57	130	80	229	60	7.76	3.97	1.06	1.06	2.1	1	2	0	0	0	0	0	1	0	0	0	0	1	1	0	0	0	0	0	0	1	1	0	3	0
503	75	2	24.8	90	60	190	89	5.36132	4.35	0.75	1.2	2	1	3	0	0	0	0	0	1	1	0	0	0	1	1	0	0	0	0	0	0	0	0	0	3	1
504	63	2	27.68	120	84	186	56	7.23	4.14	4.07	0.72	1.82	1	2	1	0	0	0	0	0	1	0	0	0	1	1	1	1	0	0	0	0	1	0	0	1	0
505	42	3	27.68	120	80	288	70	3.95	5.41	2.27	1.04	3.26	1	2	0	0	0	0	0	0	0	1	0	1	0	0	1	0	0	0	0	0	1	1	0	5	0
506	62	2	24.22	136	90	173	66	8.89	5.48	2.02	1.1	3.41	0	2	0	0	0	0	0	0	1	1	0	1	1	1	1	0	0	0	0	0	1	1	0	1	0
507	68	4	23.03	142	88	244	90	9.94	6.14	1.29	1.35	3.83	0	3	0	0	1	0	0	1	1	0	0	0	1	1	1	1	0	0	1	0	0	0	0	2	1
508	67	3	23.88	180	100	169	86	7.96	3.93	1.28	0.84	2.42	1	3	0	0	0	0	0	1	1	0	0	0	1	1	1	0	0	0	0	0	1	1	0	3	0
509	58	2	24.97	120	60	172	64	5.51	4.81	1.22	1.02	3.15	1	1	0	0	0	0	0	1	1	0	0	1	0	1	0	0	0	0	0	0	0	1	0	3	0
510	78	2	23.03	166	80	189	97	4.23	3.6	0.86	0.67	2.41	1	3	0	0	0	0	0	0	1	0	0	0	1	0	1	0	0	0	0	0	0	1	0	3	0
511	62	3	21.67	140	100	221	79	6.8	3.49	1.82	0.86	1.89	1	1	0	0	0	0	0	1	1	0	0	0	1	0	1	0	0	0	0	0	1	1	0	1	1
512	48	2	24.07	120	80	257	44	8.52	3.23	0.75	1.02	2.1	1	2	0	0	0	0	0	1	1	0	0	0	0	1	0	0	0	0	0	0	1	1	0	3	0
513	81	2	27.34	150	80	265	99	4.35	5.12	0.98	1.08	3.38	1	1	0	0	0	0	0	1	1	0	0	0	1	0	0	0	0	0	0	0	0	0	0	1	1
514	77	2	26.12	150	80	223	87	7.73337	4.88	1.73	1.1	3.06	1	4	0	0	0	0	0	1	1	0	0	0	1	0	1	0	0	0	0	0	1	0	0	1	0
515	66	1	18.37	140	80	118	51	5.02914	3.96	1.06	0.99	2.45	1	1	0	0	0	0	0	0	1	0	0	1	1	1	0	0	0	0	0	0	0	1	0	3	0
516	82	2	27.34	150	90	192	67	5.05	4.15	0.77	1.08	2.54	1	1	1	0	0	0	0	0	1	0	0	1	1	0	0	0	0	0	1	0	0	0	0	1	1
518	50	4	28.34	120	70	198	49	5.49	3.51	1.6	1	1.86	1	2	0	0	0	0	0	1	1	0	0	1	1	0	0	0	0	0	0	0	1	1	0	3	0
519	69	1	25.39	122	80	194	55	4.51	2.7	1.03	0.77	1.65	1	2	1	0	1	0	0	1	0	1	0	0	1	0	1	0	0	0	1	0	0	1	0	1	0
520	52	2	20.72	130	80	377	83	3.87	3.66	1.49	0.98	2.21	1	3	0	0	0	0	0	1	0	0	0	1	0	0	0	0	0	0	0	0	0	1	0	3	0
521	79	4	19.38	160	80	246	111	6.62033	4.26	1.46	0.79	2.75	0	1	0	0	0	0	0	1	1	0	0	1	1	0	1	1	0	0	0	0	0	0	0	1	1
522	78	3	24.22	180	86	196	46	7.16	5.03	1.17	1.19	3.14	0	4	0	0	0	0	0	1	1	0	0	0	0	1	0	0	0	0	0	0	0	0	0	1	1
523	65	4	28.09	180	100	197	75	5.14	4.51	1.04	0.93	3.21	1	2	1	0	0	0	0	0	1	0	0	0	1	0	0	0	0	0	1	0	0	0	1	1	1
524	67	3	25.95	190	100	217	73	5	5.28	1.59	1	3.57	1	2	0	0	0	0	0	1	1	0	0	1	1	0	0	0	0	0	0	0	0	1	0	3	0
525	77	1	23.44	180	90	232	55	5.5	5.83	0.8	2.24	2.77	0	3	0	0	0	0	0	0	0	0	0	0	1	0	1	0	0	0	0	0	1	1	0	1	1
526	62	0	22.92	130	80	191	87	5.49	3.38	1.01	1.18	1.67	1	3	0	0	0	0	0	1	0	1	0	0	1	0	0	0	0	0	0	0	1	1	0	1	0
527	63	3	27.68	155	80	228	91	6.9	5.74	1.17	1.14	3.87	1	2	0	0	0	0	0	1	1	0	0	0	1	0	1	0	0	0	1	0	0	1	0	1	1
528	65	3	20.7	140	80	35	48	3.58	4.27	1.89	0.9	2.33	0	1	1	0	0	0	0	1	1	0	0	0	1	0	1	0	0	0	0	0	0	1	0	1	1
529	66	1	25.22	120	80	185	118	4.35	3.97	0.98	1.17	2.39	1	2	0	0	0	0	0	0	0	1	0	0	1	0	0	0	0	0	0	0	0	0	0	3	0
530	64	1	23.88	130	80	187	78	4.55	3.95	0.82	1.39	1.99	1	3	1	0	0	0	0	0	0	0	0	1	1	0	0	1	0	0	1	0	0	0	0	3	0
531	71	2	26.56	130	70	173	102	4	3.51	1.93	1.11	1.73	1	2	0	0	0	0	0	1	1	0	0	0	1	0	1	0	0	0	0	0	1	0	0	4	0
532	49	1	24.03	130	90	230	58	10.15	3.37	2.57	0.72	2.13	1	2	0	0	0	0	0	1	1	0	0	0	1	1	1	0	0	0	0	0	1	1	0	1	1
533	57	3	22.86	150	90	221	46	11.15	4.92	2.11	0.96	3.12	1	4	0	0	0	0	0	1	0	0	0	0	1	1	1	0	0	0	0	0	0	1	0	1	0
534	76	3	27.34	180	90	177	110	4.58	3.71	0.95	1.03	2.37	1	1	0	0	0	0	0	1	0	0	0	0	1	0	0	0	0	0	0	0	0	1	0	3	0
535	36	2	28.34	164	100	331	87	4.83	4.7	4.01	1	2.46	0	4	0	0	0	0	0	0	0	1	0	0	1	0	1	0	0	0	0	0	0	0	0	1	0
536	66	3	24.56	130	70	182	47	4.96	5.57	2.11	1.17	3.63	0	1	0	0	0	0	0	0	0	0	0	1	1	1	1	0	0	0	0	0	0	0	0	3	0
537	68	1	30.41	140	80	139	89	6.55	2.87	0.8	0.88	1.59	1	2	0	0	0	0	0	0	1	0	0	0	1	1	1	0	0	0	0	0	1	1	0	1	0
538	59	0	24.22	120	80	182	67	5.01	4.71	4.69	0.84	2.35	1	3	0	0	0	0	0	0	1	0	0	0	1	0	1	0	0	0	0	0	1	1	0	3	0
539	62	1	26.18	140	80	250	60	6.25	4.99	1.69	0.86	3.44	1	3	0	0	0	0	0	0	0	0	0	0	1	1	1	0	0	0	0	0	0	1	0	3	0
540	49	4	29.38	120	78	231	81	4.49	4.9	4.32	0.83	2.56	1	4	0	0	1	0	0	1	1	0	0	1	0	0	1	0	0	0	0	0	1	1	0	3	0
541	63	2	25.39	150	90	285	47	4.74	3.69	0.93	1.46	1.97	0	1	0	0	0	0	0	1	1	0	0	0	0	0	0	0	0	0	0	0	0	0	0	3	0
542	65	2	21.51	170	90	215	67	5.32	4.84	1.49	1.03	3.09	1	2	0	0	0	0	0	0	1	0	0	1	0	0	0	0	0	0	0	0	1	1	0	1	0
543	69	3	25.95	140	90	215	69	4.47	2.84	1.47	0.88	1.53	1	3	0	0	0	0	0	1	1	0	0	1	1	0	1	0	0	0	0	0	1	1	0	1	0
545	55	3	24.8	126	78	250	47	3.82	4.35	2.39	0.99	2.25	0	3	0	0	0	0	0	0	1	0	0	1	1	0	1	0	0	0	0	0	0	0	0	5	0
546	62	1	27.68	130	88	265	69	4.96	5.17	2.82	0.92	2.87	1	2	0	0	0	0	0	0	0	0	0	1	1	0	1	0	0	0	0	0	1	0	0	3	0
547	64	3	28.04	130	80	87	71	6.72	4.6	0.81	0.87	3.3	1	1	0	0	0	0	0	1	1	0	0	1	1	0	1	0	0	0	0	0	1	1	0	1	1
548	52	1	28.23	146	100	278	68	6.21	5.24	2.25	1.08	3.21	0	3	0	0	0	0	0	0	0	0	0	1	1	0	1	0	0	0	0	0	0	0	0	1	0
549	70	5	16.33	130	72	319	72	4.25	4.19	0.86	1.09	2.6	1	1	0	0	0	0	0	0	1	0	0	1	0	0	0	0	0	0	0	0	0	1	0	1	1
550	58	2	24.17	140	90	230	55	8.71374	4.15	1.06	1.05	2.6	0	3	0	1	0	0	0	1	1	0	0	1	0	0	0	0	1	0	0	0	0	0	0	2	0
551	63	1	22.58	148	80	116	81	4.41	5.06	0.86	1.53	2.76	1	1	0	0	0	0	0	0	0	1	0	0	1	0	0	0	0	0	0	0	1	1	0	1	1
552	72	2	30.1	130	70	207	87	4.64	3.25	1.72	0.78	1.58	1	2	1	0	1	0	0	0	1	0	0	0	1	0	1	0	0	0	0	0	0	0	0	1	1
553	55	3	25.34	150	110	172	60	9.38	5.77	1.39	1.14	4.14	0	2	0	0	0	0	0	0	0	0	0	0	1	0	1	0	0	0	1	1	0	0	0	1	1
554	48	3	25.39	220	100	301	56	5.42	2.97	0.93	0.86	1.91	0	2	0	0	0	0	0	1	1	0	0	1	0	0	1	0	0	0	0	0	0	0	0	1	0
555	70	0	25.64	116	68	151	55	4.51	5.45	1.88	1.05	3.59	0	1	0	0	0	1	0	0	0	0	0	0	1	0	1	0	0	0	0	0	0	0	0	3	0
556	81	3	30.8	170	88	311	94	5.42	4.21	1.08	1.06	2.64	0	1	0	0	0	0	0	1	1	0	0	1	1	0	0	0	0	0	0	0	0	0	0	1	1
558	57	3	24.22	120	80	122	61	6.72	3.42	1.14	0.8	2.05	1	3	0	0	0	0	0	1	1	0	0	0	1	1	1	0	0	0	0	0	0	0	0	3	0
559	81	1	24.97	130	80	168	64	4.31	3.94	0.84	1.18	2.26	0	1	0	0	0	0	0	1	0	0	0	0	1	0	0	0	0	0	0	0	0	0	0	3	0
560	51	2	26.17	130	80	245	56	4.72283	3.77	2.64	0.96	1.97	0	2	0	0	0	0	0	1	0	0	0	0	1	0	1	0	0	0	0	0	0	0	0	3	0
561	72	2	23.1	170	80	257	67	7.23	5.35	1.25	1.26	3.47	1	4	0	0	0	0	0	1	1	0	0	0	1	1	0	0	0	0	0	0	0	0	0	1	0
562	50	2	26.1286	140	80	273	45	4.67	5.17	0.91	1.44	3.04	0	2	0	0	0	0	0	1	0	0	0	0	1	0	0	0	0	0	0	0	0	0	0	3	0
563	58	4	23.44	179	97	131	74	4.28	3.22	0.79	1	1.8	1	2	0	0	0	0	0	1	1	0	0	0	1	0	0	0	0	0	0	0	0	1	0	1	1
564	65	4	22.58	140	80	321	51	6.48	3.97	1.09	1.3	2.14	0	1	0	0	0	0	0	0	1	0	0	1	1	1	0	0	0	0	0	0	0	0	0	1	0
565	74	5	24.22	140	80	186	61	4.42	4.02	1.35	0.84	2.78	1	4	0	0	0	0	0	0	1	0	0	0	0	0	1	0	0	0	0	0	0	0	0	1	1
566	61	1	26.85	145	100	274	65	8.84	4.92	1.51	0.91	3.39	1	3	0	0	0	0	0	0	1	0	0	1	1	1	1	0	0	0	0	0	1	0	0	3	0
567	73	1	27.55	120	80	241	117	4.5	4.15	2.42	1.01	2.56	1	3	0	0	0	0	0	0	0	0	0	1	1	0	1	0	0	0	0	0	0	0	0	1	0
568	53	2	17.76	130	70	184	60	3.82	4.33	1.01	1.55	2.14	1	2	0	1	0	0	0	1	0	0	0	0	0	0	0	0	0	0	0	0	0	0	0	2	0
569	81	2	26.67	144	90	200	65	4.43	5.36	1.22	1.41	3.34	0	1	0	0	0	0	0	1	0	0	0	0	1	0	0	0	0	0	0	0	0	0	0	2	0
570	74	4	29.38	166	99	137	121	5.65	5.12	1.66	1.11	3.31	1	2	0	0	0	0	0	0	1	0	1	0	1	1	0	0	0	0	0	0	0	0	0	1	0
571	68	2	22.03	170	90	261	55	7.21788	4.09	1.68	0.95	2.35	0	2	0	0	0	0	0	1	1	0	0	0	1	1	0	0	0	0	0	0	0	0	0	1	0
572	66	1	27.24	130	80	236	82	5.38	4.58	2.34	0.86	2.69	0	1	0	0	0	0	0	0	0	0	0	0	1	0	1	0	0	0	0	0	0	0	0	1	0
573	70	1	27.55	150	90	152	91	13.29	2.51	3.05	0.57	0.94	1	2	0	0	0	0	0	0	0	0	0	1	1	1	1	0	0	0	0	0	0	0	0	1	1
574	73	5	29.02	140	80	169	79	5.73	5.02	1.82	1.45	2.66	1	1	0	0	0	0	0	1	1	0	0	0	1	1	1	0	0	0	0	0	0	0	0	1	0
575	67	3	26.17	130	70	177	48	9.66	4.49	2.88	1.04	2.69	1	2	0	0	0	0	0	0	1	0	0	0	1	1	1	0	0	0	0	0	0	1	0	3	0
576	78	5	27.68	140	96	236	74	8.74	6.73	1.99	1.43	4.22	0	1	0	0	0	0	0	1	1	0	0	0	1	1	1	0	0	0	0	0	0	1	0	3	0
577	71	4	30.48	129	72	198	144	6.56	3.77	1.45	0.82	2.09	1	2	0	0	0	0	0	1	1	0	0	0	1	1	1	0	0	0	1	0	0	0	1	3	1
578	76	4	18.59	140	80	220	111	4.12	4.36	0.81	1.18	2.65	1	3	0	0	0	0	1	1	1	0	0	0	1	0	0	0	0	0	0	0	0	0	0	1	0
579	73	4	25.71	134	80	237	70	4.78	3.43	1.44	0.93	1.92	1	4	0	0	0	0	0	1	1	0	0	0	1	0	0	0	0	0	0	0	0	0	0	1	0
580	74	4	22.49	130	80	135	83	4.36	4.53	0.96	1.53	2.5	1	1	0	0	0	0	0	1	1	0	0	0	0	0	0	0	0	0	0	0	1	1	0	3	0
581	44	1	27.04	122	80	162	82	6.15	3.16	1.33	1.05	1.57	1	2	0	0	0	0	0	0	1	0	0	0	0	1	0	0	0	0	0	0	1	1	0	3	0
582	89	3	26.67	145	80	134	75	7.71	3.14	0.82	0.95	1.92	1	1	0	0	0	0	0	1	1	0	0	0	1	1	0	0	0	0	0	1	0	0	1	1	1
583	63	5	24.22	150	80	194	60	14.33	4.26	1.13	1.31	2.36	1	2	0	0	0	0	0	1	1	0	0	0	1	1	0	0	0	0	0	0	1	1	0	3	0
584	53	1	24.21	110	70	318	95	4.82	4.02	1.01	0.75	2.75	1	3	0	0	0	0	0	0	1	0	0	0	0	0	1	0	0	0	0	0	1	1	0	4	1
585	78	1	29.14	140	70	154	69	6.86	3.55	0.96	0.97	2.13	0	1	0	0	0	0	0	0	1	0	0	0	1	1	0	0	0	0	0	0	0	0	0	2	0
586	70	3	24.03	100	60	181	81	9.6	4.52	0.96	1.4	2.64	0	1	0	0	0	0	0	1	1	0	0	0	1	1	0	1	0	0	0	0	0	0	0	3	0
587	68	1	30.07	110	70	187	126	4.39	4.31	2.29	0.92	2.63	1	2	0	0	0	0	0	0	1	1	0	0	1	0	1	0	0	0	1	0	0	1	1	1	0
588	84	5	21.3	125	85	135	92	6.71	3.65	1.2	1.01	2.17	1	1	0	0	0	0	0	1	1	0	0	0	1	0	0	0	0	0	0	0	1	1	0	3	1
589	66	2	31.63	140	90	132	61	6.38	4.22	2.2	0.77	2.53	0	1	0	0	0	0	0	1	1	0	0	0	1	0	1	0	0	0	0	0	0	0	0	3	0
590	64	2	20.83	160	80	211	70	8.36224	4.63	1.11	1.18	2.75	1	3	0	0	0	0	1	0	0	0	0	0	0	0	0	0	0	0	0	0	1	1	0	1	0
591	62	2	25.61	160	80	171	92	5.7	5.33	0.92	1.23	3.46	1	1	0	0	0	0	0	0	0	1	0	0	1	0	0	0	0	0	0	0	1	0	0	1	0
592	73	4	23.44	132	80	281	359	4.47	2.27	1.11	0.5	1.22	0	1	1	0	1	0	0	1	1	0	0	0	1	0	1	0	0	0	0	0	0	0	0	1	1
593	68	4	20.2	140	80	159	69	8.6	3.18	0.99	0.97	1.76	1	2	0	0	0	0	0	1	1	0	0	0	0	1	0	0	0	0	0	0	0	0	0	1	1
594	59	2	22.49	130	80	129	83	4.11	3.49	0.67	0.92	2.31	1	1	0	0	0	0	0	0	1	0	0	0	1	0	0	0	0	0	0	0	0	1	0	3	0
595	75	0	23.67	142	92	161	108	14.66	3.54	1.97	0.79	2.04	1	4	1	0	0	0	0	0	0	0	0	0	1	1	1	1	0	0	0	0	0	0	0	1	1
596	64	2	26.89	158	94	200	75	5.66	4.33	0.92	1.15	2.65	1	1	0	0	0	0	0	1	1	0	0	0	1	0	0	0	0	0	0	0	1	0	0	1	1
597	83	3	22.6	130	70	158	108	4.35	3.48	0.99	0.84	2.24	1	1	0	0	0	0	0	0	1	1	0	1	0	0	1	0	0	0	0	0	0	1	0	1	0
598	86	2	26.23	120	68	151	73	6.82	4.69	1.24	0.75	3.19	1	1	0	0	0	0	0	1	1	0	0	0	1	1	1	0	0	0	0	0	0	0	1	3	1
599	68	2	25.51	150	86	160	86	4.11	3.68	1.35	0.93	2.35	1	4	0	0	0	0	0	1	1	0	0	0	1	0	0	0	0	0	0	0	1	1	0	1	0
600	46	0	22.89	140	90	265	52	4.32	4.14	2.29	1.02	2.3	0	1	0	0	0	0	0	0	0	1	0	0	1	0	1	0	0	0	0	0	0	0	0	3	0
601	73	1	20.03	130	80	225	78	4.46	3.76	0.89	1.24	2.04	0	1	0	0	0	0	0	0	1	0	0	0	1	1	0	0	0	0	0	0	0	1	0	3	0
602	60	2	27.01	140	90	255	72	4.65	4.73	1.86	1.56	2.42	1	2	0	0	0	0	0	1	1	0	0	0	0	0	1	0	0	0	0	0	1	1	0	3	0
603	91	2	22.49	160	100	167	71	4.49	4.44	0.9	1.38	2.62	1	1	0	0	0	0	0	1	1	0	0	0	0	0	0	0	0	0	0	0	1	0	0	1	1
604	47	3	27.78	130	80	139	53	4.37	3.48	2.05	0.9	1.94	1	4	0	0	0	0	0	1	0	0	0	0	1	0	1	0	0	0	0	0	1	1	0	1	0
605	70	0	24.22	142	70	265	104	7.38	4.49	0.9	1.27	2.78	1	2	0	0	0	0	0	1	0	0	0	0	1	1	0	0	0	0	0	0	1	1	0	1	0
606	45	2	27.78	120	70	183	63	4.34	4.91	1.11	1.07	3.2	1	1	0	0	0	0	0	1	1	0	0	0	0	0	0	0	0	0	0	0	1	1	0	1	0
607	69	1	22.58	140	80	78	82	10.4	4.47	1.72	0.96	2.56	1	2	1	0	0	0	0	1	1	0	0	0	1	1	1	0	0	0	1	0	1	1	1	1	0
608	68	3	26.64	160	80	306	69	11.17	5.61	1.58	1.14	3.61	0	3	0	0	0	0	0	1	1	0	0	0	1	1	1	0	0	0	0	0	0	0	0	1	1
609	62	2	24.21	130	80	275	75	5.18	4.17	2.77	0.74	2.28	1	2	1	0	0	0	0	1	0	0	0	0	1	0	1	0	0	0	0	0	0	1	0	3	0
611	52	0	27.78	180	100	261	49	4.66	4.04	2.98	0.8	2.33	1	3	0	0	0	0	0	0	0	1	0	0	1	0	1	0	0	0	0	0	1	1	0	3	0
612	66	4	22.04	160	100	215	62	4.19	3.73	0.53	1.22	2.18	1	1	0	0	0	0	0	1	1	0	0	0	0	0	0	0	0	0	0	0	0	1	0	3	1
614	85	2	27.47	150	80	225	70	5.28	3.85	0.86	1.21	2.2	0	1	0	0	0	0	1	0	0	0	0	0	0	0	0	1	0	0	0	0	0	0	0	2	0
615	54	3	25.95	150	90	128	86	4.51	3.96	2.31	0.81	2.26	1	3	0	0	0	0	0	0	1	0	0	1	0	0	1	0	0	0	0	0	1	1	0	3	0
616	67	2	25.83	138	80	110	90	7.87	3.74	1.12	0.79	2.3	1	2	0	0	0	0	0	0	1	0	0	0	1	1	1	0	1	0	0	0	1	1	0	3	0
617	58	3	22.86	150	100	186	49	13.51	4.29	1.31	1.01	2.85	1	2	0	0	0	0	0	0	1	0	0	0	0	1	0	0	0	0	0	0	0	1	0	1	0
618	63	2	21.01	150	80	248	65	4.65	5.49	1.98	1.24	3.25	1	2	0	0	0	0	0	0	1	0	0	0	1	0	1	0	0	0	1	0	1	1	0	1	0
619	64	2	30.85	176	100	227	69	4.55	5.33	1.33	1.26	3.35	0	2	0	0	0	0	0	1	1	0	0	0	1	0	0	0	0	0	0	0	0	0	0	1	0
620	60	2	25.39	130	80	244	57	6.5	4.26	1.95	1.12	2.33	0	3	0	1	0	0	1	1	0	0	0	0	1	0	1	0	1	0	0	0	0	0	0	2	0
621	63	1	24.46	120	70	153	82	5.2	3.17	1.22	0.8	1.94	1	2	0	0	0	0	0	1	1	0	0	0	1	1	1	0	0	0	0	0	1	1	0	1	0
622	78	5	26.03	150	90	153	69	4.5	4.6	1.5	0.79	2.87	1	4	0	0	0	0	0	0	1	1	0	0	1	0	1	0	0	0	0	0	0	0	0	1	0
623	67	0	24.68	190	120	192	68	13.1	5.15	0.78	1.58	3.06	1	4	0	0	0	0	0	0	0	1	0	0	1	1	0	0	0	0	0	0	0	0	0	1	0
624	76	1	25.07	130	80	213	63	4.31	2.86	0.62	1.26	1.22	0	2	0	0	0	0	0	0	1	0	0	0	1	0	0	1	0	0	0	0	0	0	0	1	0
625	56	1	26.04	160	100	321	49	4.73	8.36	1.94	1.41	5.54	0	1	0	0	0	0	0	0	0	1	0	0	0	0	1	0	0	0	0	0	0	0	0	1	0
626	80	1	21.45	120	80	132	128	4.77	3.73	1.39	1	2.17	1	4	0	0	0	0	0	0	1	0	0	0	0	0	0	0	0	0	0	0	0	0	0	3	0
627	42	5	28.58	130	80	255	43	4.14	3.34	0.8	1.08	1.84	0	1	0	0	0	0	0	1	1	1	0	0	1	0	0	0	0	0	0	0	0	0	0	1	1
628	59	1	25.95	125	80	195	70	4.79	3.63	1.32	0.85	2.35	1	2	0	0	0	0	0	0	0	0	0	0	1	0	1	0	0	0	1	0	1	1	1	2	0
629	53	1	24.44	116	84	202	58	4.06	2.83	0.82	1.12	1.37	0	1	0	0	0	0	0	0	0	0	0	0	1	0	0	0	0	0	0	0	0	0	0	1	0
630	67	3	25.78	120	80	220	63	4.15	5.07	1.23	1.37	3.16	0	1	1	0	0	0	0	0	1	0	0	1	1	0	0	0	0	0	0	0	0	0	0	1	0
631	56	1	24.22	160	100	162	63	4.6	3.84	1.15	1.08	2.4	1	3	0	0	0	0	0	0	1	0	0	0	1	0	0	0	0	0	0	0	0	1	0	3	0
632	71	4	18.36	130	80	74	58	7.2	4.44	1.39	1.15	2.48	0	1	0	0	0	0	0	1	1	0	0	0	1	0	0	1	0	0	1	0	0	0	0	1	1
633	74	1	25.39	130	90	200	50	5.09	5.2	1.24	1.23	3.22	0	1	0	0	0	0	0	0	1	0	0	0	1	0	0	0	0	0	0	0	0	0	0	1	1
634	53	0	25.71	130	80	180	64	4.32	3.21	0.96	1.17	1.56	0	1	0	0	0	0	0	0	0	0	0	0	0	0	0	0	0	0	0	0	1	1	0	1	0
635	75	2	24.22	140	80	117	101	4.04	2.39	0.71	0.74	1.4	1	4	1	0	1	0	0	0	1	0	0	0	1	0	1	0	0	0	1	0	0	1	0	3	0
636	73	0	22.86	140	80	156	101	5.24	4.08	1.1	1.34	2.24	1	3	0	0	0	0	0	0	0	0	0	0	0	0	0	0	0	0	0	0	1	0	0	1	0
637	78	3	25.3	140	100	180	156	5.02	2.59	1.33	0.56	1.54	1	2	0	0	0	0	0	0	1	0	0	0	1	0	1	1	0	0	0	0	1	1	0	1	0
638	61	3	20.94	150	80	259.944	80	4.29	5.11	1.13	1.02	3.5	1	3	0	0	0	0	0	1	1	0	0	0	0	0	0	0	0	0	0	0	0	1	0	3	0
639	36	0	31.02	110	70	194.007	65	7.02	4.78	1.19	1.11	3.17	1	4	0	0	0	0	0	0	0	1	0	0	1	0	0	0	1	0	0	0	1	1	0	2	0
640	54	2	19.92	140	80	241	56	10.93	3.78	1.62	1	2.21	1	2	0	0	0	0	0	0	1	0	0	0	0	1	0	0	0	0	0	0	1	1	0	1	0
641	97	2	17.78	140	80	176	62	3.72	4.9	0.85	1.6	2.59	0	3	0	0	0	0	0	0	1	0	0	0	1	0	0	0	0	0	0	0	0	0	0	3	1
642	55	2	22.76	130	80	199	70	4.89	4.96	1.31	1.02	3.56	1	2	0	0	0	0	0	1	0	0	0	0	1	1	0	0	0	0	0	0	1	1	0	3	0
643	47	2	21.72	200	110	184	207	6	4.32	1.73	0.87	2.55	1	2	0	0	0	0	0	0	1	0	0	0	1	0	1	0	0	0	1	0	0	1	0	1	0
644	49	2	31.64	156	92	317	88	4.6	4.99	2.5	0.86	3.04	1	4	0	0	0	0	0	1	1	0	0	0	1	0	1	0	0	0	0	0	1	1	0	1	0
645	72	0	31.25	140	88	233.308	75	8.36	3.43	2.56	0.79	2.26	1	4	0	0	0	0	0	0	1	0	0	0	1	1	1	0	0	0	0	0	0	1	0	3	0
646	52	4	24.97	122	82	310	46	7	2.71	0.92	0.91	1.53	0	1	0	0	0	0	0	0	1	0	0	0	0	0	1	0	0	0	0	0	0	0	0	1	0
647	68	4	22.49	160	90	177	49	4.2	5.09	0.93	1.33	3.09	1	1	0	0	0	0	0	1	1	0	0	0	1	0	0	0	0	0	0	0	1	1	0	1	0
648	87	3	17.36	115	60	246	68	3.61	4.13	0.69	1.52	2.08	1	2	0	0	0	0	0	0	1	0	0	0	0	0	0	0	0	0	0	0	1	1	1	1	0
649	68	5	26.67	120	70	160	57	7.22	1.86	1.02	0.74	0.8	0	1	0	0	0	0	0	0	1	1	0	0	0	1	1	1	1	0	0	0	0	0	0	2	0
650	73	2	26.93	140	80	249	73	5.4	3.55	1.02	1.11	2.07	1	1	1	0	1	0	0	0	1	0	0	0	0	0	0	0	0	0	1	0	0	1	0	1	1
651	84	2	16.65	140	64	97	62	3.97	4.26	1.15	1.27	2.38	0	3	0	0	0	0	0	1	1	0	0	0	1	0	0	0	0	0	0	0	0	0	0	1	0
652	62	1	28.76	140	95	228	44	4.71	4.31	1.17	1.3	2.53	0	1	0	0	0	0	0	0	1	0	0	1	0	0	0	0	0	0	0	0	0	0	0	1	0
653	59	2	24.77	156	90	225	74	6.7	5.44	1.73	0.74	3.74	1	3	0	0	0	0	0	1	0	0	0	1	0	0	1	0	0	0	0	0	0	1	0	3	0
654	69	0	24.89	140	82	191	61	5.09	3.51	0.71	1.1	2.04	0	1	0	0	0	0	0	0	1	0	0	0	0	0	0	1	0	0	0	0	0	0	0	3	0
655	69	2	27.68	160	90	194	71	5.86	3.35	0.99	1.08	1.77	1	3	0	0	0	0	0	0	0	0	0	0	1	1	0	0	0	0	1	0	1	1	0	1	0
656	85	2	22.27	138	80	163	67	4.78	5.04	1.93	1.07	3.08	0	4	0	0	0	0	0	1	0	0	0	0	0	0	1	0	0	0	0	0	0	0	0	3	0
657	80	2	22.49	140	90	235	65	4.62	4.07	0.89	1.19	2.4	1	2	0	0	0	0	0	0	1	0	0	1	0	0	0	0	0	0	0	0	1	1	0	3	1
658	88	5	23.03	140	80	178	123	1.4	5.34	0.77	1.7	2.97	1	1	0	0	0	0	0	1	1	0	0	0	1	1	0	0	1	0	0	0	0	0	0	2	1
659	70	3	27.34	150	80	205	63	4.95	5.31	1.3	1.05	3.58	0	1	0	0	0	0	0	1	1	0	0	1	1	0	0	0	0	0	0	0	0	0	0	1	0
660	48	1	26.95	140	80	230	68	4.48	8.08	0.76	1.14	6.16	0	2	0	0	0	0	0	1	0	0	0	0	1	0	1	0	0	0	0	0	0	0	0	5	0
661	66	2	24.8	130	70	240	56	6.01	2.72	0.75	0.83	1.7	1	3	0	0	0	0	0	1	1	0	0	0	1	1	1	0	0	0	0	0	1	0	0	1	0
662	81	2	23.59	130	80	179	103	4.95	3.84	1.19	0.79	2.43	1	3	0	0	0	0	0	1	1	0	0	0	1	0	1	0	0	0	1	0	0	0	0	1	0
663	75	3	28.3	140	80	208	68	10.78	3.06	0.99	1.02	1.65	1	2	1	0	1	0	1	0	0	0	0	0	1	0	0	1	0	0	0	0	1	0	0	2	0
664	66	1	23.94	150	80	386	47	4.93	4.86	2.31	1.15	2.69	0	2	0	0	0	0	0	0	0	0	0	0	1	0	1	0	0	0	0	0	0	0	0	1	1
665	78	5	27.04	178	78	142	102	12.05	3.25	1.44	0.77	1.92	1	2	0	0	0	0	0	0	1	0	1	0	1	1	1	0	0	0	0	0	0	0	0	1	0
666	81	2	19.71	200	80	256	70	7.64	7.09	2.33	1.14	4.52	0	3	0	0	0	0	0	0	1	0	0	0	1	1	1	0	0	0	0	0	0	1	0	3	1
667	63	2	21.8	130	75	161	67	4.54	4.68	1.54	0.82	3.15	1	1	0	0	0	0	0	0	0	0	0	0	0	0	1	0	0	0	0	0	0	1	0	1	0
668	73	1	22.89	160	100	173	37	10.29	5.67	1.18	1.63	3.24	0	2	0	0	0	0	0	0	1	0	0	0	0	0	0	0	0	0	0	0	0	0	1	1	0
669	63	1	30.86	140	80	232	74	6.16	4.43	1.44	0.79	3	1	2	0	0	0	0	0	0	0	1	0	0	1	0	1	0	1	0	0	0	0	0	0	2	0
670	75	1	22.86	136	58	87	81	4.84	2.95	1.37	0.75	1.67	1	2	0	0	0	0	0	0	0	1	0	0	1	0	1	0	0	0	0	0	1	1	0	1	0
671	68	2	19.05	125	80	186	66	5.02	5.58	1.71	1.07	3.81	0	1	0	0	0	0	0	1	1	0	0	1	0	0	1	0	0	0	0	0	0	0	0	3	0
672	55	1	22.49	132	84	170	166	5.73	3.59	0.64	1.09	2.1	1	1	0	0	0	0	0	0	1	0	0	0	1	0	0	0	0	0	0	0	0	0	0	1	0
673	65	1	29.3	150	80	142	50	10.2	2.71	1.95	0.86	1.22	0	1	0	0	0	0	0	0	0	0	0	1	1	1	1	0	0	0	0	0	0	0	0	1	0
674	78	3	20.81	180	100	154	59	5.42	4.21	1.27	1	2.61	0	1	0	0	0	0	0	1	1	0	0	0	1	0	0	0	0	0	0	0	0	0	0	3	0
675	84	2	24.44	140	80	290	85	5.84	4.18	0.96	1.32	2.52	0	1	0	0	0	0	0	0	1	0	0	1	1	0	0	0	0	0	0	0	0	0	0	3	0
676	47	4	23.36	220	120	144	75	4.65	3.99	1.99	0.74	2.55	1	3	0	0	0	0	0	1	1	0	0	0	0	0	1	0	0	0	0	0	1	1	0	1	0
677	56	3	24.03	107	65	168.328	54	6.05	3.8	0.81	1.31	1.8	0	1	0	1	1	0	0	1	1	0	0	0	0	0	0	0	1	0	1	0	0	0	0	2	0
678	50	2	25.64	110	70	169	41	4.95	4.63	0.92	1.13	2.94	0	2	0	0	0	0	0	0	0	0	0	0	1	0	0	0	0	0	0	0	0	0	0	3	0
679	63	4	26.04	120	66	174	52	4.8	3.45	0.81	1.51	1.51	1	2	0	0	0	0	0	0	1	0	0	0	0	1	0	0	0	0	0	0	1	1	0	3	0
680	76	2	24.09	132	84	253	84	4.58	4.34	0.88	1.26	2.39	1	3	0	0	0	0	0	1	1	0	0	0	0	0	0	0	0	0	0	0	0	1	0	3	0
681	55	3	26.04	130	80	231	33	10.05	5.69	3.34	0.86	3.39	0	1	0	0	0	0	0	0	1	0	0	0	0	0	1	0	0	0	0	0	0	0	0	1	1
682	83	1	28.13	154	84	242	79	5.24591	4.55	1.67	0.94	2.73	0	1	0	0	0	0	0	0	1	0	0	0	1	1	0	0	0	0	0	0	0	0	0	1	1
683	72	1	27.34	118	78	146	71	5.9	4.01	0.48	1.43	2.02	0	2	0	0	0	0	0	0	0	0	0	0	1	0	0	0	0	0	0	0	0	0	0	3	0
684	51	2	20.2	190	120	150	65	5.56	4.85	2.95	1.07	2.83	1	3	0	0	0	0	0	1	0	0	0	0	0	0	1	0	0	0	0	0	1	1	0	3	0
685	84	4	22.22	130	70	249	74	5.19	4.02	1.18	1.12	2.27	0	1	0	0	0	0	0	1	1	0	0	0	1	0	0	0	0	0	0	0	0	0	0	3	1
686	73	4	22.04	130	70	182	60	4.41	5.07	0.71	1.35	2.99	0	3	0	0	0	0	0	1	1	0	0	0	0	0	0	0	0	0	0	0	0	0	0	3	0
687	54	4	29.41	140	90	155	83	5.18	5.84	3.19	1.07	3.32	1	3	0	0	0	0	0	1	1	0	0	0	1	0	1	1	0	0	0	0	1	1	0	1	0
688	61	2	27.55	200	100	340	143	6.92	5.63	1.86	1.02	3.64	0	2	0	0	0	0	0	1	1	0	0	0	1	1	1	0	0	0	0	0	0	0	0	1	1
689	77	2	24.34	140	90	176	115	4.02	4.74	2.5	0.81	2.79	1	2	0	0	0	0	0	1	1	0	0	0	1	0	1	0	0	0	0	0	1	1	0	3	0
690	63	1	24.77	130	70	210	116	3.57	4.71	3.3	0.76	2.57	1	3	0	0	0	0	0	0	0	0	0	0	1	0	1	0	0	0	0	0	1	1	0	1	0
691	71	0	23.03	130	80	183	65	5.62	4.22	1.23	0.78	2.72	1	2	0	0	0	0	0	0	0	0	0	0	1	1	1	0	0	0	0	0	0	0	0	1	0
692	71	2	29.14	150	98	205	64	4.99	3.62	0.73	0.8	2.13	0	1	0	0	0	0	0	1	0	0	0	0	0	0	1	0	0	0	0	0	0	0	0	3	0
693	60	0	24.22	160	90	204	73	4.81	7.43	1.31	1.63	4.58	1	3	0	0	0	0	0	0	0	1	0	0	1	0	1	0	0	0	0	0	1	1	0	1	0
694	63	2	19.62	138	84	176	78	4.42	4.18	0.59	1.18	2.53	1	3	0	0	0	0	0	0	1	0	0	0	0	0	0	0	0	0	0	0	0	1	0	3	0
695	66	2	23.44	140	80	129	142	4.81	3.63	0.92	0.91	2.32	1	1	0	0	0	0	0	0	1	0	0	1	0	0	1	0	0	0	0	0	0	1	1	3	0
696	72	2	24.61	180	90	204	44	5.8	4.85	2.15	1.38	2.6	0	1	0	0	0	0	0	1	1	0	0	0	1	0	1	0	0	0	0	0	0	0	0	1	0
697	57	0	27.06	130	70	182	52	4.68	3.56	1.45	0.9	2.08	0	1	0	0	0	0	0	0	1	0	0	0	0	0	1	0	0	0	0	0	0	0	0	1	0
698	59	3	29.05	150	80	165	53	10.41	4.45	2.03	1.01	2.71	1	3	0	0	0	0	0	1	0	0	0	0	0	1	1	0	0	0	0	0	1	1	0	1	0
699	74	3	26.51	150	80	50	97	5.28	2.38	1.14	0.89	1.01	1	2	0	0	0	0	0	1	1	0	0	0	1	1	1	0	0	0	0	0	1	1	0	1	0
700	77	0	23.12	120	70	153	90	5.38	3.51	0.88	1.29	1.61	1	4	1	0	1	0	0	0	0	0	0	0	1	0	0	0	0	0	0	0	1	1	0	1	0
701	81	2	21.8	130	70	252	71	4.88	4.11	0.7	1.01	2.7	1	2	0	0	0	0	0	0	1	0	0	0	1	0	0	0	0	0	0	0	0	1	0	1	0
702	55	3	25.35	120	80	214	90	5.51	8.32	15	0.73	1.59	1	2	0	0	0	0	0	0	1	0	0	0	1	0	1	0	0	0	0	0	1	1	0	1	0
703	61	0	25.95	142	88	167	47	9.9	3.77	1.69	0.76	2.55	1	1	0	0	0	0	0	0	0	1	0	0	1	1	1	0	0	0	0	0	0	1	0	1	0
704	55	3	26.95	144	92	201	88	4.38	4.33	1.45	1.01	2.72	1	3	0	0	0	0	0	0	0	0	0	1	1	0	0	0	0	0	0	0	1	1	0	3	0
705	68	0	27.55	160	96	240	45	6.38	7.22	1.96	1.66	4.52	0	2	0	0	0	0	0	0	1	0	0	0	1	0	1	0	0	0	1	0	0	0	0	1	0
706	71	3	24.22	180	90	193	75	6.23	5.61	4	0.94	3.28	1	3	1	0	0	0	0	0	1	0	0	1	1	0	1	1	1	0	0	0	0	1	0	1	0
707	77	2	25.26	160	80	265	97	5.4	7.28	1.75	1.33	4.82	1	2	0	0	0	0	0	0	0	1	0	0	1	0	1	0	0	0	0	0	0	0	0	1	0
708	68	1	24.98	150	110	214	194	4.14	3.79	0.84	0.8	2.58	1	4	0	0	0	0	1	0	0	0	0	0	1	0	1	1	0	0	0	0	0	0	0	1	1
709	64	4	24.8	130	80	240	53	4.42	5.1	2.5	1.1	2.65	1	1	0	0	0	0	0	1	1	0	0	0	0	0	1	0	0	0	0	0	1	1	0	1	0
710	63	2	23.99	130	80	179	96	4.51	5.6	1.67	1.2	3.38	1	2	0	0	0	0	0	1	1	0	0	0	1	0	0	0	0	0	0	0	1	0	0	3	0
711	70	4	21.97	120	80	199	90	5.96	3.77	1.29	1.1	2.08	1	2	0	0	0	0	0	1	1	0	0	0	0	1	0	0	0	0	0	0	0	0	0	1	1
712	72	4	22.86	150	80	239	81	5.65	3.68	0.97	1.34	1.77	1	3	0	0	0	0	0	0	0	0	0	0	1	1	0	0	0	0	1	0	1	0	0	1	1
713	49	4	29.41	120	70	130	70	5.51	2.48	1.19	0.74	1.27	1	2	0	0	0	0	1	1	1	0	0	0	1	1	1	1	0	0	0	0	1	1	0	1	1
714	72	4	22.03	130	80	227	55	4.35	5.27	1.23	1.23	3.23	1	2	0	0	0	0	0	1	1	0	0	0	1	0	0	0	0	0	1	0	1	0	0	3	0
715	54	4	23.83	132	84	173	52	6.59	4.69	0.84	1.11	2.98	0	4	0	0	0	0	0	1	1	0	0	0	0	0	0	0	0	0	0	0	0	0	0	1	0
716	74	5	25.71	160	84	216	67	7.81	6.06	2.25	1.03	3.99	1	2	0	0	0	0	0	1	1	0	0	0	1	1	1	0	0	0	0	0	1	0	0	1	0
717	61	3	27.78	120	85	221	70	4.25	3.38	1.13	1.11	1.85	1	3	0	0	0	0	0	1	1	0	0	1	0	0	0	0	1	0	0	0	1	1	0	2	0
718	64	3	24.22	130	80	148	92	6.04	5.02	2.37	0.9	3.21	1	3	0	0	0	0	0	1	1	0	0	1	1	0	1	0	0	0	0	0	1	1	0	1	0
719	50	2	23.03	138	80	243	95	3.86	2.94	1.27	0.82	1.56	1	4	1	0	1	0	0	1	0	0	0	0	0	0	1	1	1	0	0	0	0	0	0	2	0
720	69	0	27.22	120	70	233.726	73	5.89	4.75	1.05	0.89	3.34	1	3	0	0	0	0	0	0	0	1	0	0	1	0	1	0	0	0	0	0	0	0	0	1	0
721	75	0	25.97	140	80	280	65	6.33694	4.89	1.52	0.97	3.11	0	1	0	0	0	0	0	0	0	0	0	0	1	1	0	0	0	0	0	0	0	0	0	3	0
722	71	2	28.3	164	70	185	61	5.38	6.8	0.98	0.98	5.06	0	1	0	0	0	0	0	0	1	0	0	0	1	0	1	0	0	0	0	0	0	0	0	1	0
723	60	0	24.22	140	80	271	70	7.23	6.37	2.16	1.71	3.7	1	4	1	0	0	0	0	0	0	0	0	0	1	0	1	0	0	0	0	0	1	1	0	3	0
724	66	4	27.34	130	76	248	54	6.19	2.81	1.19	0.98	1.52	0	1	0	0	0	0	0	0	1	0	0	1	1	0	0	0	0	0	0	0	0	0	0	1	0
725	61	2	25.08	160	90	230	57	4.44	3.72	1.28	1.08	2.12	0	2	0	0	0	0	0	1	1	0	0	0	1	0	0	0	0	0	1	0	0	0	0	1	0
726	64	0	20.76	150	90	174	60	5.43	2.95	1.04	1.13	1.34	1	2	0	0	1	0	0	0	1	0	0	0	1	0	0	0	0	0	0	0	0	1	1	1	1
727	60	5	24.97	170	80	198	57	4.97	6.71	2.49	1.31	4.18	0	1	0	0	0	0	0	1	1	0	0	1	1	0	1	0	0	0	0	0	0	0	0	1	0
728	80	4	21.46	120	80	134	68	10.19	6.27	1.26	1.64	3.84	1	2	0	0	0	0	0	0	1	0	0	0	1	0	1	0	0	0	0	0	0	0	0	1	1
730	63	2	21.97	130	70	296	72	4.94	4.37	1.81	0.92	2.75	1	3	0	0	0	0	0	0	1	0	0	0	0	0	1	0	0	0	0	0	0	0	0	3	0
731	70	3	25.15	120	70	242	67	4.69	4.76	1.52	1.22	2.77	1	3	0	0	0	0	0	0	1	0	0	0	0	0	0	0	0	0	1	0	0	0	0	3	0
732	67	3	25.39	130	72	156	71	6.98	3.84	1.37	1.14	2.28	1	1	0	0	0	0	0	0	1	0	0	0	1	1	0	0	0	0	0	0	0	1	0	3	0
733	70	1	21.09	150	90	252	55	6.15	3.44	2.15	0.67	2.05	0	3	0	0	0	0	0	0	0	0	0	0	0	0	1	0	0	0	1	0	0	0	1	1	1
734	69	2	23.39	130	80	140	82	5.85	4.07	2.41	0.9	2.36	1	2	0	0	0	0	0	0	0	0	0	0	1	0	1	0	0	0	0	0	0	0	0	1	0
735	62	2	27.05	140	80	174	61	5.41	4.84	1.17	1.08	3.19	1	2	0	0	0	0	0	1	1	0	0	0	0	1	0	0	0	0	0	0	0	1	0	1	0
736	66	5	27.06	160	90	203	51	7.06	3.31	2.41	0.76	1.65	0	1	0	0	0	0	0	1	1	0	0	0	1	1	1	0	0	0	0	0	0	0	0	1	1
737	61	2	26.12	128	84	189	60.2354	8.87	4.71	2.78	0.97	2.01	1	2	0	0	0	0	0	1	0	0	0	1	1	0	1	0	0	0	0	0	1	0	0	1	0
738	75	0	17.63	160	90	185	80	4.71	3.25	0.94	0.9	2.04	1	4	0	0	0	0	0	0	1	0	0	0	1	0	1	0	0	0	0	0	0	1	0	3	0
739	71	1	26.12	140	80	228	101	3.5	4.91	1.13	1.18	3.11	1	3	0	0	0	0	0	0	0	0	0	0	1	0	0	1	0	0	0	0	0	0	0	3	0
740	66	5	28.34	120	80	212	101	5	4.73	1.11	0.8	3.41	1	4	0	0	0	0	0	1	1	1	0	0	1	0	1	0	0	0	0	0	0	1	0	1	0
741	55	3	26.45	160	90	247	60	9.12	3.9	1.42	1.04	2.19	1	2	1	0	1	0	0	0	0	1	0	1	1	1	0	0	0	0	0	0	1	1	0	1	0
742	61	2	25.83	140	80	234	59	5.67	6.27	3.2	0.86	3.68	1	3	0	0	0	0	0	1	1	0	0	0	0	1	1	0	0	0	0	0	0	1	0	3	0
743	65	4	30.08	130	80	145	46	14.03	5.71	2.02	1.25	3.7	0	1	0	0	0	0	0	1	1	0	0	0	0	1	1	0	0	0	0	0	0	0	0	1	1
744	74	4	21.48	150	80	222	63	6.07	6.75	1.2	1.54	4.47	1	2	0	0	0	0	0	1	1	0	0	1	1	1	1	0	0	0	0	0	0	0	0	1	0
745	57	1	22.6	128	80	211	47	5.82	4.17	1.46	1.25	2.15	0	3	1	0	1	0	0	0	0	1	0	1	1	1	0	0	0	0	0	0	0	0	0	3	0
746	57	2	25.39	140	90	304	54	5.92	2.35	1.33	0.91	1.03	0	1	0	0	0	0	0	1	1	0	0	0	1	1	1	1	0	0	0	0	0	0	0	1	0
747	54	2	31.6	130	80	302	85	5.01	6.34	2.4	0.71	4.25	1	3	0	0	0	0	0	0	0	0	0	0	1	0	1	0	0	0	0	0	1	1	0	3	0
748	75	3	27.34	160	70	179	113	5.91	3.48	1	1.34	1.68	0	1	0	0	0	0	1	0	0	0	0	0	1	0	0	0	0	0	0	0	0	0	0	2	0
749	76	2	21.09	150	70	232	66	6.9	4.43	0.99	1.32	2.58	0	1	0	0	0	0	0	1	1	0	0	0	0	1	0	0	0	0	0	0	0	0	0	1	0
750	67	5	29.22	146	80	241	103	5.93	7.3	3.23	0.87	4.49	1	2	0	0	0	0	0	1	1	0	0	0	1	1	1	0	0	0	0	0	1	1	0	1	1
751	62	0	27.51	150	80	195	60	4.52	4.88	2.31	0.89	2.61	0	3	0	0	0	0	0	0	1	0	0	0	0	0	1	0	0	0	0	0	0	0	0	3	0
752	79	1	25.39	140	80	206	97	5.28	4.28	1.12	1.3	2.43	1	2	0	0	0	0	0	0	0	1	0	0	1	0	0	0	0	0	0	0	0	1	0	3	0
753	61	2	22.49	132	84	229	70	6.29	3.43	1.46	1.33	1.5	1	3	1	0	1	0	0	1	1	0	0	0	1	0	0	0	0	0	1	0	0	1	0	1	0
754	85	4	27.04	150	80	226	72	7.32	3.51	1.37	0.82	2.21	1	3	0	0	0	0	0	1	1	0	0	0	1	0	1	0	0	0	0	0	0	1	0	3	0
755	60	1	24.8	130	80	232	77	5.1	3.23	1.43	0.91	1.81	1	1	0	0	0	0	0	1	0	0	0	0	1	0	1	0	0	0	0	0	1	1	0	3	0
757	67	3	30.86	130	80	209	59	6.59	4.54	0.76	1.04	3.2	1	3	0	0	0	0	0	1	1	0	0	0	0	0	0	0	0	0	0	0	1	1	0	1	0
758	67	2	31.25	134	80	136	47	4.93	4.61	1.23	1.28	2.87	0	2	0	0	0	0	0	1	1	0	0	0	1	0	0	0	0	0	0	0	0	0	0	1	1
759	70	5	24.69	150	80	203	82	6.45	4.17	0.79	1.08	2.62	1	3	1	0	0	0	0	1	1	0	0	0	1	0	0	0	0	0	1	0	1	0	0	1	0
760	63	0	24.49	135	85	156	81	4.88	3.63	0.59	0.94	2.38	1	3	0	0	0	0	0	0	1	0	0	0	1	0	0	0	0	0	0	0	0	1	0	1	0
761	82	1	27.89	140	90	146	275	4.61	3.63	1.44	0.64	2	1	1	0	0	0	0	0	1	1	0	0	0	1	1	1	1	0	0	0	0	0	0	0	1	0
762	60	2	29.3	148	88	252	63	6.24	5.16	0.86	1.03	3.6	0	3	0	0	0	0	0	0	0	1	0	1	1	0	0	0	0	0	0	0	0	0	0	1	1
763	64	3	24.22	140	90	160	99	4.67	5.17	0.82	1.01	3.63	1	3	0	0	1	0	0	1	1	0	0	0	0	0	1	0	0	0	0	0	1	0	0	1	0
764	63	1	25.1	144	92	208	66	4.38	4.57	0.75	1.57	2.52	1	1	0	0	0	0	0	0	1	1	0	0	1	0	0	0	0	0	0	0	1	1	0	1	0
765	88	4	18.67	140	80	152	62	4.02	4.12	0.7	1.46	2.14	0	1	0	0	0	0	0	1	1	0	0	0	1	0	0	0	1	0	1	0	0	0	0	2	0
766	47	2	22.49	120	80	201	72	5.55	5.12	1.3	1.99	2.45	1	2	0	0	0	0	0	0	0	1	0	0	1	0	0	0	0	0	0	0	1	1	0	5	0
767	73	0	27.34	136	80	117	103	5.19	4.12	1.9	0.81	2.43	1	1	0	0	0	0	0	0	0	0	0	0	1	0	1	0	0	0	0	0	0	1	0	3	0
768	58	4	26.57	120	80	180	67	5.03	4.15	1.14	0.9	2.72	1	2	0	0	0	0	0	1	1	0	0	0	1	0	1	0	0	0	0	0	0	0	0	1	0
769	81	1	21.48	140	70	131	69	4.97	3.81	2.78	1.2	1.51	0	1	0	0	0	0	0	0	1	0	0	1	1	0	1	0	0	0	0	0	0	0	0	1	0
770	73	4	20.81	120	60	269	56	5.03	5.32	1.31	1.14	3.38	0	1	0	0	0	0	0	0	1	0	0	1	1	0	0	0	0	0	0	0	1	1	0	1	1
771	62	2	23.44	240	130	318	69	5.06	6.11	1.77	1.36	3.69	1	3	0	0	0	0	0	1	1	0	0	1	1	0	1	0	0	0	0	0	1	1	0	3	1
772	55	4	26.73	160	100	207	89	4.64	4.92	2.45	0.87	2.65	1	2	0	0	0	0	0	1	1	0	0	0	1	0	1	0	0	0	0	0	0	1	0	1	0
773	40	4	21.51	122	86	182	82	4.84	5.73	1.27	0.93	4.19	1	2	0	0	0	0	0	1	1	1	0	1	0	0	1	0	0	0	0	0	1	1	0	3	0
775	71	4	25.39	150	90	131	41	5.9	4.61	1.32	1	2.99	0	2	1	0	0	0	0	1	1	1	0	1	1	0	0	0	0	0	0	0	0	0	0	3	0
776	77	2	23.39	130	80	202	113	5.02	3.81	8	1.2	2.13	1	3	0	0	0	0	0	1	0	0	0	0	1	0	1	0	0	0	0	0	0	1	0	3	0
777	68	2	21.61	105	70	160	65	4.42	5.77	2.5	1.17	3.32	0	3	0	0	0	0	0	1	1	0	0	1	0	1	1	0	0	0	0	0	0	0	0	3	0
778	85	2	22.89	130	90	150	64	4.16	3.08	0.65	1.12	1.62	0	1	0	0	0	0	0	0	1	0	0	0	1	0	0	0	1	0	0	0	1	1	0	1	1
779	61	2	25.39	150	80	162	53	6.66	3.04	1.47	0.74	1.8	0	1	0	0	0	0	0	0	1	1	0	0	1	0	1	0	0	0	0	0	0	0	0	3	0
780	73	2	23.59	155	80	108	85	4.68	3.11	0.92	0.83	1.98	1	2	0	0	0	0	0	1	1	0	0	0	1	0	1	0	0	0	0	0	0	0	0	1	0
781	86	2	26.67	120	80	188	50	10.33	5.23	1.78	1.38	2.77	0	1	0	0	0	0	0	1	1	0	0	0	1	1	1	1	1	0	0	0	1	1	0	2	0
782	43	2	21.8	140	80	180	64	7.62	3.38	1.52	0.91	1.96	1	2	0	0	0	0	0	1	1	0	0	0	1	1	1	0	0	0	0	0	1	0	0	1	0
783	73	2	24.22	150	90	221	76	4.4	5.95	1.59	0.89	4.18	1	3	0	1	0	0	0	0	1	0	0	1	1	0	1	0	0	0	0	0	0	1	0	1	0
784	78	1	25.33	116	76	281	62	4.44	4.51	0.85	1.03	3	0	1	0	0	0	0	0	0	1	0	0	0	1	0	0	0	0	0	0	0	0	0	0	1	0
785	67	4	24.49	146	90	248	100	5.2947	5.12	1.89	1.07	2.97	1	2	1	0	0	0	0	1	1	0	0	0	1	0	1	0	0	0	0	0	0	0	0	3	0
786	70	1	33.2	124	80	158	98	8.2	2.69	1.08	0.96	1.21	1	1	1	0	0	0	0	0	0	0	0	0	1	1	0	0	0	0	1	0	0	1	0	1	0
787	74	3	25.89	180	80	180	48	6.1	4.17	1.87	1.25	2.2	0	2	1	0	0	0	0	1	1	0	0	0	1	1	1	0	0	0	0	0	0	0	0	1	0
788	57	2	27.68	120	80	155	566	3.9	4.2	1.05	1.12	2.48	1	3	0	1	0	0	0	0	1	0	0	0	1	0	0	1	1	0	0	0	0	0	0	1	1
789	71	3	22.77	120	70	259	53	5.19	5.81	1.4	1.21	3.75	0	4	0	0	0	0	0	0	1	0	0	1	1	0	1	0	0	0	0	0	0	0	0	3	0
790	67	4	27.68	140	90	179	82	4.79	4.77	1.49	0.87	3.08	1	1	0	0	0	0	0	1	1	0	0	0	1	0	1	0	0	0	0	0	1	1	0	1	0
791	69	2	30.43	180	90	275	65	5.35	5.93	1.48	1.08	3.97	0	1	0	0	0	0	0	1	1	0	0	0	1	0	1	0	0	0	0	0	0	0	0	1	1
792	73	2	26.67	140	80	196	40	4.42	6.37	1.77	1.5	4.29	0	2	0	0	0	0	0	0	1	0	0	0	1	1	1	0	0	0	0	0	0	0	0	1	0
793	58	2	31.14	130	80	185	96	4.72	4.55	1.45	0.78	2.9	1	3	0	0	0	0	0	1	1	0	0	0	1	0	1	0	0	0	1	0	1	1	0	1	0
794	53	4	25.83	154	80	209	65	4.77	4.07	1.93	0.75	2.59	1	2	0	0	0	0	0	1	1	1	0	0	1	1	1	0	0	0	0	0	1	1	0	1	0
795	74	2	27.22	120	80	165	90	8.71	3.74	0.97	1.23	1.98	1	2	0	0	0	0	0	0	0	1	0	0	1	1	0	0	1	0	0	0	1	0	0	2	0
796	47	2	25.95	160	110	320	81	5.04	5.65	2.69	1.11	3.46	1	3	0	0	0	0	0	0	1	0	0	0	0	0	1	0	0	0	0	0	1	0	0	3	0
797	69	2	27.18	140	90	226	82	5.5	3.96	1.37	0.84	2.56	1	1	0	0	0	0	0	1	0	1	0	0	1	0	1	0	0	0	0	0	0	1	0	1	0
798	59	1	19.27	160	80	167	74	4.87	5.12	2.61	0.82	3.16	1	4	0	0	0	0	0	1	0	0	0	0	0	0	1	0	0	0	0	0	0	1	1	3	0
799	76	2	27.06	130	80	149	64	5.53	4.07	1.25	1.14	2.42	0	1	0	0	0	0	0	1	1	0	0	0	1	0	0	0	0	0	0	0	0	0	0	1	0
800	59	5	24.34	140	80	257	53	10.74	5.99	2.11	0.94	3.67	0	3	0	0	0	0	0	0	1	0	0	0	0	1	1	0	0	0	0	0	0	0	0	3	1
801	82	1	20.81	140	80	212	68	4.19	4.04	0.77	1.37	1.97	1	1	0	0	0	0	0	0	1	0	0	0	1	0	0	0	0	0	0	0	0	0	0	1	1
802	68	1	23.44	160	80	259.722	57	9.4	6.24	4.36	1.13	3.39	0	1	0	0	0	0	0	0	1	0	0	0	1	1	1	0	0	0	0	0	0	0	0	3	0
803	55	1	24.97	164	70	146	68	8.02	4.62	1.41	0.81	3.2	1	3	0	0	0	0	0	0	1	0	0	0	1	1	1	0	0	0	0	0	1	1	0	1	0
804	61	4	19.6	160	80	172	76	4.59	4.2	1.55	1.21	2.32	1	1	0	0	0	0	0	0	1	0	0	0	0	0	0	0	0	0	0	0	1	1	0	1	0
805	60	0	22.6	130	70	202	62	4.18	4.94	1.11	0.89	3.59	1	3	0	0	0	0	0	0	0	1	0	0	1	0	1	0	0	0	0	0	0	1	0	1	0
806	79	5	24.8	160	80	354	49	7.56568	3.4	0.71	1.01	1.93	1	4	0	0	0	0	0	1	1	0	0	0	0	0	0	0	0	0	0	0	1	1	0	3	0
807	37	3	26.73	170	100	215	55	4.17	3.79	1.04	0.9	2.5	1	3	0	1	0	0	0	1	0	0	0	0	0	0	1	0	1	0	0	0	0	0	0	2	0
808	77	2	22.89	200	90	181	45	5.1	5.27	2.94	1.09	2.13	0	1	0	0	0	0	0	1	0	0	0	0	0	0	1	0	0	0	0	0	0	0	0	1	0
809	62	2	26.67	120	70	170.198	123	5.2	4.41	2.26	0.82	2.25	0	3	0	0	0	0	0	0	1	0	0	0	1	1	1	1	0	0	0	0	0	0	0	1	0
810	62	2	24.03	145	95	155	50	5.93	3.81	1.34	1.47	1.7	0	1	0	0	0	0	0	0	1	0	0	1	1	0	0	0	0	0	0	0	0	0	0	3	0
811	66	3	22.04	150	80	234	70	4.95	4.19	1.92	0.99	2.29	1	1	0	0	0	0	0	0	1	0	0	0	0	0	1	0	0	0	0	0	1	1	0	1	0
812	54	1	29.3	120	80	165	85	4.83	4.57	1.42	1.12	2.77	0	3	0	1	0	0	0	0	1	0	0	1	0	0	0	0	1	0	0	0	0	0	0	2	0
813	62	0	24.01	150	80	169	55	4.08	3.96	1.98	0.76	2.1	0	1	0	0	0	0	0	0	0	0	0	0	0	0	1	0	0	0	0	0	0	0	0	3	0
814	55	4	24.57	140	90	371	69	5.06	5.19	1.28	1.43	2.94	1	3	0	0	0	0	0	1	1	0	0	0	1	0	0	0	0	0	0	0	0	1	0	3	0
815	60	0	26.67	150	84	153	74	10.21	4.69	2.95	0.82	2.81	1	4	0	0	0	0	0	0	0	0	0	1	0	1	1	0	0	0	0	0	0	1	0	3	0
816	49	2	23.88	140	90	188	99	7.25	5.07	6.03	0.77	2.16	1	4	0	0	0	0	0	1	1	0	0	0	1	0	1	0	0	0	0	0	0	0	0	3	0
817	68	1	26.67	140	70	163	68	6.63	4.54	2.35	1.13	2.48	0	1	0	0	0	0	0	0	1	0	0	0	1	0	1	0	0	0	0	0	0	0	0	3	0
818	72	4	26.99	170	110	203	89	6.91	3.9	1.86	0.82	2.34	1	1	0	0	0	0	0	0	1	0	0	1	1	1	1	0	0	0	0	0	0	1	0	3	0
819	80	2	27.55	160	80	256.354	63	5.22	5.29	3.8	0.83	2.88	0	1	0	0	0	0	0	1	1	0	0	0	1	0	1	0	0	0	0	0	0	0	0	3	0
820	67	2	29.3	147	76	204	77	1.73	3.31	0.52	1.14	2	0	1	1	0	0	0	0	0	0	0	0	0	0	1	0	1	0	0	0	0	0	0	0	1	0
821	49	1	28.23	155	100	190	66	10.1	3.98	2.93	0.8	2.09	1	1	0	0	0	0	0	1	1	0	0	0	1	0	1	0	0	0	0	0	0	0	0	1	0
822	71	1	27.06	166	78	207	52	4.11	4.47	1.43	0.99	2.78	0	1	0	0	0	0	0	1	0	1	0	0	1	0	0	0	0	0	0	0	0	0	0	1	0
823	71	1	27.47	120	74	209	75	4.53	1.81	2.17	0.65	0.61	0	2	1	0	0	0	0	0	1	0	0	0	1	1	1	0	0	0	0	0	0	0	1	1	0
824	75	2	21.97	120	80	211	80	4.67	5.64	0.87	1.56	3.58	1	2	0	0	0	0	0	1	1	0	0	0	1	0	0	0	0	0	0	0	0	0	0	3	0
825	55	1	27.06	140	90	164	61	4.93	4.58	0.84	1.1	3.1	1	3	0	0	0	0	1	0	0	0	0	0	1	0	0	0	0	0	0	0	1	1	0	1	0
826	60	0	22.49	120	70	186	67	4.12	4.36	0.84	0.74	3.36	1	3	1	0	1	0	0	0	1	0	0	0	1	1	1	0	0	0	0	1	0	1	1	3	0
827	80	4	19.53	170	100	194	60	6.59	2.36	0.43	0.98	1.17	0	1	0	0	0	0	0	0	1	0	0	0	1	1	0	0	1	0	0	0	0	0	0	1	0
828	76	5	23.66	130	80	165	83	4.7	5.65	1.81	1.09	3.66	1	1	0	0	0	0	0	1	0	0	0	0	0	0	1	0	0	0	0	0	1	1	0	3	1
829	49	2	24.09	150	90	122	58	10.53	3.37	2.04	0.96	1.81	1	2	0	0	0	0	1	1	0	0	0	0	0	1	1	0	0	0	0	0	1	0	0	3	0
830	81	1	18.96	140	66	254	57	5.07	5	1.58	1.04	3.26	0	1	0	0	0	0	0	1	0	0	0	0	1	0	0	0	0	0	0	0	0	0	0	1	1
832	47	2	25.71	140	80	178	64	4.7	4.38	3.17	0.99	2.4	1	3	0	0	0	0	0	1	1	0	0	0	0	0	1	0	0	0	0	0	1	1	0	3	0
833	77	3	28.72	130	70	166	66	5.59	2.81	1.36	0.81	1.48	1	3	0	0	0	0	0	0	1	0	0	0	1	1	1	0	0	0	0	0	0	0	0	1	0
834	87	1	24.69	124	80	165	97	4.15	4.11	0.89	1.09	2.52	1	3	0	0	0	0	0	0	0	0	0	0	0	0	0	0	0	0	0	0	0	0	0	1	0
835	55	1	25.86	190	100	128	64	6.78	3.64	1.24	0.61	2.61	1	2	0	0	0	0	0	0	1	1	0	0	1	1	1	0	0	0	0	0	1	1	1	3	0
836	52	2	28.37	120	70	108	77	5.15	4.2	1.58	1.01	2.54	1	1	0	0	0	0	0	1	1	0	0	0	1	0	0	0	0	0	0	0	1	1	0	2	0
838	67	5	29.38	120	90	197	95	4.38	5.15	1.69	1.19	3.24	1	1	0	0	0	0	0	1	1	0	0	0	1	0	0	0	0	0	0	0	1	0	0	3	0
839	70	2	21.01	128	78	227	72	4.5	3.2	0.93	1.25	1.46	1	2	0	0	0	0	0	1	1	0	0	0	1	0	0	0	0	0	0	1	0	1	0	3	0
840	76	2	23.88	170	86	250	80	8.15	4.78	0.77	1.37	2.96	1	4	0	0	0	0	0	1	1	0	0	0	0	0	0	0	0	0	0	0	1	0	0	1	0
841	59	4	31.25	110	70	246	79	5.08	4.79	2.23	0.77	3.03	1	3	1	0	0	0	0	1	1	0	0	0	1	0	1	0	0	0	1	0	0	0	1	3	0
842	71	1	24.22	164	88	199	93	6.19	3.66	1.45	0.71	2.47	1	1	0	0	0	0	0	0	0	0	0	0	1	0	1	0	0	0	0	0	1	0	0	3	0
843	54	4	23.46	180	120	250	106	4.34	4.6	2.05	1	2.82	1	2	0	0	0	0	0	0	1	0	0	0	1	0	1	0	0	0	0	1	1	1	0	1	0
844	75	0	26.13	165	65	142	103	6.31	2.98	2.49	0.79	1.39	1	2	1	0	1	0	0	0	1	0	0	0	1	1	1	0	0	0	1	0	0	1	1	1	1
845	52	5	31.17	130	80	167	74	4.6	6.17	2.65	1.05	4.25	1	2	0	0	0	0	0	0	1	0	1	0	0	0	1	0	0	0	0	0	1	0	0	1	0
846	72	3	15.62	160	80	160	78	4.24	4.59	0.59	1.71	2.23	0	3	1	0	1	0	0	0	1	0	0	0	1	0	0	1	0	0	0	0	0	0	0	1	0
847	81	4	22.6	160	90	248	68	11.33	5.18	2.6	0.94	3.04	0	1	0	0	0	0	1	0	0	0	0	0	1	1	1	1	1	0	0	0	0	0	0	5	0
848	60	5	20.48	160	120	210	105	4.7	4.91	1.26	1.37	2.78	1	2	0	0	0	0	0	0	1	0	0	0	1	0	0	0	0	0	0	0	1	1	0	3	0
849	63	3	23.11	135	70	242	53	4.8	3.36	0.93	1.1	1.76	0	1	1	0	1	0	0	1	1	0	0	0	1	0	0	0	0	0	1	0	0	0	0	1	0
850	69	0	24.22	161	75	161	75	13.16	4.3	0.78	1.46	2.25	1	2	0	0	0	0	0	0	0	0	0	0	0	1	0	0	0	0	0	0	1	0	0	1	1
851	72	4	22.58	140	120	219	92	4.77	5.32	1.78	1	3.39	1	2	0	0	0	0	1	1	0	0	0	0	0	0	1	1	1	0	0	0	0	0	0	2	0
852	61	2	24.97	180	120	200	56	4.69	3.72	0.91	1.25	2.05	0	3	0	0	0	0	0	0	0	0	0	0	1	0	0	1	0	0	0	0	0	0	0	1	0
853	56	1	22.04	140	90	163	72	6.93	5.54	1.4	1.08	3.79	0	2	0	0	0	0	0	0	0	0	0	0	1	0	1	0	0	0	0	0	0	0	0	3	0
854	69	1	22.04	130	80	155	75	5.08	3.74	1.88	0.95	1.88	0	1	0	0	0	0	0	0	0	0	0	0	1	0	1	0	0	0	0	0	0	0	0	3	0
855	55	3	29.76	156	80	224	77	4.68	4.66	2.93	0.84	2.83	1	3	0	0	0	0	0	1	1	0	0	1	1	0	1	0	0	0	0	0	1	1	0	3	0
856	80	3	19.53	150	90	297	69.2	4.83	4.09	0.77	0.9	2.69	1	1	0	0	0	0	0	1	1	0	0	1	0	0	1	0	0	0	0	0	1	1	0	3	0
857	58	4	24.77	184	100	132	63	13.15	4.21	1.8	0.91	2.63	1	2	0	0	0	0	0	1	1	0	0	0	1	0	1	0	0	0	0	0	1	1	0	1	0
858	68	2	22.58	160	78	139	95	4.6	4.91	3.83	0.99	1.95	1	2	0	0	0	0	0	1	1	0	0	0	0	0	1	0	0	0	0	0	1	1	0	1	0
859	63	3	28.07	146	86	313	101	4.49	3.58	1.52	0.85	2.02	1	2	1	0	1	0	0	1	1	0	0	0	1	0	1	0	0	0	0	0	1	1	0	3	0
860	77	4	24.49	120	74	111	78	11.05	3.21	1.16	1.18	1.2	1	1	0	0	0	0	0	1	1	0	0	0	1	1	0	1	0	0	0	0	1	0	0	1	0
861	71	0	25.71	100	60	147	71.9	4.59	3.84	1.25	1.06	2.23	1	1	0	0	0	0	0	1	0	0	0	0	0	0	0	0	0	0	0	0	1	1	0	1	0
862	89	2	23.66	145	80	155	98	5.64	3.3	2.28	0.73	1.48	1	4	0	0	0	0	0	1	1	0	0	1	1	0	1	0	0	0	0	0	0	0	0	3	1
863	64	1	24.22	150	90	247	68	5.09	4.39	2.92	1.18	2.12	1	2	0	0	0	0	0	0	1	1	0	0	0	0	1	0	0	0	0	0	1	1	0	3	0
864	63	2	20.31	90	60	97	65	7.52546	4.11	0.88	1.41	2.1	1	2	0	0	0	0	0	1	1	0	0	0	0	0	0	0	0	0	0	0	1	1	0	1	0
865	61	2	25.71	150	88	235	64	7.05	3.51	0.84	1.21	1.88	0	2	1	0	0	0	0	0	1	0	0	1	1	1	0	0	0	0	1	0	0	0	0	1	0
866	64	4	23.66	140	90	417	99	8.63	3.67	2.93	0.75	1.95	1	3	0	0	0	0	0	1	1	0	0	0	0	0	1	0	0	0	1	0	0	1	1	1	1
867	68	2	23.88	130	80	191	64.3	8.13	4.25	1.3	0.81	3.02	1	3	0	0	0	0	0	1	1	0	0	1	0	1	1	1	0	0	0	0	0	0	0	3	0
868	54	5	26.84	128	85	248	43	12.02	4.42	1.23	0.91	2.93	0	2	0	0	0	0	0	1	1	1	0	1	1	1	1	0	0	0	0	0	0	0	0	3	0
869	44	0	23.88	120	80	153	73	11.26	4.9	1.27	0.78	3.35	1	2	0	0	0	0	0	0	1	0	0	0	0	1	1	0	0	0	0	0	0	1	0	5	0
870	63	0	31.22	120	80	151	65	4.91	4.34	1.39	1.34	2.31	0	1	0	0	0	0	0	0	1	0	0	0	1	0	0	0	0	0	0	0	0	0	0	3	0
871	59	4	29.32	200	120	182	76	10.89	6.25	2.84	1.08	4.04	1	4	0	0	0	0	0	1	1	0	0	0	0	0	1	0	0	0	0	0	0	0	0	3	0
872	85	3	23.18	130	70	250	75.5	5.35	3.45	0.62	0.98	1.97	1	2	0	0	0	0	0	0	1	1	0	0	0	0	0	1	0	0	0	0	1	0	0	1	0
873	75	2	23.88	150	90	208	111	9.15	5.97	2.39	1.06	3.85	1	4	0	0	0	0	0	0	1	0	0	0	1	0	1	0	0	0	0	0	0	1	0	1	1
875	81	5	20.28	120	80	209	86.5	6	6.65	2.14	1.07	4.22	1	3	0	0	0	0	0	1	1	0	0	0	1	1	1	0	0	0	0	0	0	0	0	1	1
876	48	2	24.77	120	80	294	56	4.38	5.63	1.66	0.96	3.87	1	1	0	0	0	0	0	0	1	0	0	0	1	0	1	0	0	0	0	0	1	1	0	3	0
877	62	3	25.65	140	84	187	49	14.66	5.32	0.99	0.9	3.83	1	2	0	0	0	0	0	1	1	0	0	0	0	0	1	0	0	0	0	0	1	1	0	1	0
878	56	3	22.04	150	70	109	68.4	3.55	4.79	1.25	0.94	3.4	1	3	0	0	0	0	0	1	1	0	0	0	0	1	0	0	0	0	0	0	0	1	0	1	1
879	63	1	28.34	158	74	256	70.2	4.74	4.37	2.18	1.25	2.28	0	3	0	0	0	0	0	0	1	0	0	1	1	0	1	0	0	0	0	0	0	0	0	3	0
880	49	1	27.78	160	90	155	80	6.16	3.06	1.06	0.84	1.88	1	3	0	0	0	0	0	0	1	0	0	1	1	0	1	0	0	0	0	0	1	1	0	1	0
881	55	3	23.15	132	90	152	54	6.69	5.15	1.71	1.28	3.1	0	1	0	0	0	0	0	0	1	0	0	0	1	1	1	0	0	0	0	0	0	0	0	3	0
882	54	0	24.22	140	95	221	101	4.65	4.67	1.9	0.81	3.06	1	2	0	0	0	0	0	0	1	0	0	0	0	0	1	0	0	0	0	0	1	1	0	3	0
883	70	0	27.68	120	80	115	57	5.34	4.7	1.01	1.28	2.84	1	3	0	0	0	0	0	0	1	0	0	0	1	0	0	0	0	0	0	0	0	0	0	1	0
884	46	2	23.18	160	110	225	76	4.32	4.69	0.97	1.41	2.91	1	3	0	0	0	0	0	1	1	0	0	0	1	0	0	0	0	0	0	0	1	0	0	1	0
885	69	1	26.03	135	80	155	87.2	5.44089	4.73	1.64	0.85	3.09	1	4	0	0	0	0	0	0	0	0	0	0	1	0	1	0	0	0	0	0	1	1	0	3	0
886	84	4	24.84	130	80	171	51.4	5.26	3.4	0.71	1.33	1.61	0	1	1	0	0	0	0	1	1	0	1	0	1	0	0	0	1	0	0	0	0	0	0	2	0
887	49	2	25.14	150	80	205	109	5	3.9	1.2	0.93	2.41	1	1	0	0	0	0	0	1	1	0	0	0	0	0	0	0	0	0	0	0	1	1	0	3	0
888	54	3	27.55	160	100	249	78	8.91	5.99	3.28	0.87	3.99	1	2	0	0	0	0	0	0	1	0	0	1	1	1	1	0	0	0	0	0	0	1	0	3	0
889	79	1	27.34	120	80	158	61	5.03	2.16	1.02	0.61	1.18	1	2	0	0	0	0	0	0	1	0	0	0	0	0	1	0	1	0	0	0	1	0	0	2	1
890	71	5	23.94	142	72	99	59.5	5.26	2.95	0.75	1	1.55	1	2	0	0	0	0	0	0	1	0	0	0	0	0	0	0	0	0	0	0	0	1	0	1	0
891	55	2	24.98	152	84	307	81.6	4.49095	3.9	1.92	0.98	2.38	1	2	0	0	0	0	0	1	1	1	0	1	1	1	1	0	0	0	0	0	1	1	0	1	0
892	71	5	24.44	140	80	180	62	7.96371	4.66	0.94	1.1	3.02	0	2	0	0	0	0	0	1	1	0	0	0	1	1	0	0	0	0	0	1	0	0	1	1	1
893	53	3	25.71	160	100	219	67.8	7.36	5.75	1.62	0.99	3.73	0	2	0	0	0	0	0	0	1	0	0	0	1	1	1	0	0	0	0	0	0	0	0	3	0
894	66	3	23.73	150	70	268	59.5	5.27082	4.95	1.37	1.17	3.05	0	2	0	0	0	0	0	1	1	0	0	0	1	1	0	0	0	0	0	0	0	0	0	1	0
895	56	4	25.71	140	80	145	82	5.84	5.8	1.8	0.96	4.13	1	2	0	0	0	0	0	1	1	0	0	0	1	0	1	0	0	0	0	0	0	1	0	1	0
896	50	2	28.41	150	90	173	73	6.77	3.4	0.86	0.98	2.07	1	4	0	0	0	0	0	1	0	0	0	0	1	1	0	0	0	0	0	0	1	1	0	3	0
897	51	2	27.34	142	94	275	57.9	5.97037	4.44	1.28	0.89	3.06	1	2	0	0	0	0	0	0	1	0	0	0	0	1	1	0	0	0	0	0	0	1	0	1	0
898	63	0	25.56	134	80	193	56	5.38	3.52	1.94	0.96	1.95	0	3	0	0	0	0	0	0	1	0	0	0	1	1	1	0	0	0	0	0	0	0	0	1	0
899	74	2	23.44	164	82	165	119	2.84	4.95	2.25	0.76	3.08	1	3	0	0	0	0	0	1	1	0	0	0	1	1	1	0	0	0	0	0	0	0	0	1	0
900	89	5	25.06	197	98	180	91	5.28	5.05	1.16	1.05	3.45	1	2	0	0	0	0	0	1	1	0	0	0	1	0	0	1	0	0	0	0	0	0	0	1	1
901	55	3	20.94	200	116	175	58	6.1	4.58	2.63	1.34	2.29	1	3	0	0	0	0	0	0	1	0	0	0	1	0	1	0	0	0	0	0	1	1	0	1	1
902	55	1	25.25	120	62	333	92	5.18	4.94	1.92	0.97	3.19	1	2	0	0	0	0	0	0	1	0	0	1	0	0	1	0	0	0	0	0	0	1	0	3	0
904	61	2	19.63	158	86	221	54.6	3.16	4.74	0.83	1	3.31	0	3	0	0	0	0	0	1	1	0	0	0	1	1	0	0	0	0	0	0	1	0	0	1	0
905	61	3	22.31	120	70	248	171	7.19	6.96	3.2	1.09	3.88	1	2	0	0	0	0	0	1	1	0	0	0	1	1	1	0	0	0	0	0	0	1	0	1	0
906	59	2	22.86	120	80	185	198	4.05	2.33	1.82	0.56	1.28	1	3	0	0	0	0	0	1	0	0	0	0	1	1	1	0	0	0	0	0	0	1	1	3	0
907	67	1	27.73	170	60	106	57.9	6.71	4.05	2.28	0.66	2.43	0	1	0	0	0	0	0	1	1	0	0	0	1	1	1	0	0	0	0	0	0	0	0	1	0
908	62	2	27.34	156	100	194	103.1	5.33	2.99	1.5	1.08	1.56	1	2	1	0	1	0	0	0	1	0	0	0	1	1	0	1	0	0	0	0	1	1	0	3	0
909	72	2	23.88	129	59	136	74	4.68	2.95	1.52	0.79	1.77	1	2	0	0	0	0	0	0	0	0	0	0	1	0	1	0	0	0	0	0	1	1	0	1	1
910	62	4	20.76	138	78	98	74	9.31	4.82	1.22	1.11	3.25	1	1	0	0	0	0	0	1	1	1	0	0	0	0	0	0	0	0	0	0	0	0	0	1	0
911	70	3	24.22	120	76	200	65	4.4	4.06	2.03	0.86	2.57	1	3	0	0	0	0	0	0	0	1	0	0	0	0	1	0	0	0	0	0	1	1	0	1	0
912	58	2	24.8	170	70	210	90	9.79	4.42	1.11	0.99	2.72	1	2	0	0	0	0	0	0	1	0	0	0	1	1	0	0	0	0	0	0	1	1	0	1	0
913	66	2	20.05	104	68	214	73	4.71	3.99	0.99	0.81	2.84	1	3	0	0	0	0	0	0	1	0	0	0	1	0	1	0	0	0	0	0	0	1	0	3	0
914	59	1	23.67	160	100	192	72	5.24	4.11	1.38	1.03	2.64	1	2	0	0	0	0	0	1	0	0	0	0	1	0	0	0	0	0	0	0	1	1	0	3	0
915	54	2	33.46	120	70	260	53	6.68	3.85	2.6	0.92	2.02	0	2	0	0	0	0	0	0	1	0	0	0	1	1	1	0	0	0	0	0	0	0	0	3	0
916	61	0	24.22	120	80	170	92	4.46	4.71	1.03	1.08	3.15	1	3	1	0	0	0	0	0	1	0	0	0	0	0	0	0	1	0	0	0	1	1	0	3	0
917	56	3	22.86	120	80	203	52.6	5.39397	3.73	1.17	0.94	2.31	1	4	0	0	0	0	0	1	1	0	0	1	0	0	0	0	0	0	0	0	1	1	0	3	0
918	50	2	25.86	170	111	211	74	4.92	3.07	1.41	0.87	1.83	1	2	0	0	1	0	0	0	0	0	0	1	1	0	1	0	0	0	0	0	1	1	0	1	0
919	65	1	19.53	170	102	129	163.2	9.36	5.89	1.41	1.48	3.77	0	1	0	0	0	0	0	0	0	0	0	0	1	1	1	0	0	0	0	0	0	0	0	1	1
920	82	3	24.8	132	78	152	88	4.83	4.6	1.18	0.84	3.26	1	1	0	0	0	0	0	0	1	0	0	0	0	0	1	0	0	0	0	0	0	1	0	3	0
921	53	1	23.44	130	80	118	49	4.65	3.84	1.48	1.14	2.03	0	1	0	0	0	0	0	0	0	0	0	1	0	0	0	0	0	0	0	0	0	0	0	5	0
922	68	2	25.95	120	70	273	71	5.84	3.3	0.88	0.87	2.1	1	2	0	0	0	0	0	0	1	0	0	0	0	0	1	0	0	0	0	0	1	1	0	1	0
923	64	2	24.8	158	88	208	85.5	9.33	5.25	1.71	1.03	3.73	1	2	1	0	0	0	0	0	1	0	0	0	1	1	1	0	0	0	1	0	0	0	1	1	1
924	61	4	25.25	130	90	192.138	82	4.58	4.09	0.75	1.26	2.3	1	4	0	0	0	0	0	0	1	0	0	1	0	0	0	0	0	0	0	0	1	1	0	3	0
925	61	1	23.67	124	80	207	101	5.22641	3.59	1.41	0.92	2.27	1	1	0	0	0	0	0	0	0	0	0	0	0	0	0	0	0	0	0	0	0	1	0	1	0
926	81	3	22.72	170	90	452	97	7.01	4.21	1.94	1.08	2.34	1	2	0	0	0	0	0	0	1	0	0	1	0	0	1	0	0	0	0	0	0	0	0	3	0
927	70	2	23.44	152	90	234	62	5.64	3.5	1.12	1.39	1.77	0	2	0	0	0	0	0	0	0	1	0	0	1	1	0	0	0	0	0	0	0	0	0	1	0
928	77	4	31.22	150	80	292	71	3.28	2.67	1.13	1.21	1.02	0	4	0	0	0	0	0	1	1	0	0	0	1	1	0	1	0	0	0	0	0	0	0	3	0
929	74	3	22.49	160	100	225	87	11.38	4.93	1.25	1.22	3.23	1	2	0	0	0	0	0	0	0	0	0	0	1	1	0	0	0	0	0	0	0	1	0	1	1
930	79	0	19.11	160	80	93	54	4.8	4.85	1.05	1.82	2.64	0	1	0	0	0	0	0	0	0	0	0	0	0	0	0	0	0	0	0	0	0	0	0	1	0
931	59	5	21.97	130	80	245	79.9	10.66	5.45	0.86	1.46	3.47	1	1	0	0	0	0	0	1	1	0	0	1	1	1	0	0	0	0	0	0	1	1	0	1	0
932	62	2	30.42	120	80	173	57	5.44	4.27	1.66	0.81	3.03	1	1	0	0	0	0	0	0	0	0	0	0	1	0	1	0	0	0	0	0	0	1	0	1	0
933	66	1	28.91	145	80	216	59.4	4.58	5.55	0.95	1.44	3.81	0	2	0	0	0	0	0	0	1	0	0	0	1	1	1	0	0	0	0	0	0	0	0	3	0
934	67	2	23.26	150	80	185	81.1	4.3	4.59	0.9	1.03	3.33	1	2	0	0	0	0	0	1	1	1	0	0	1	0	0	0	0	0	0	0	0	1	0	3	0
935	78	4	21.88	125	80	199	70	8.05	4.29	1.4	0.96	2.8	1	3	0	0	0	0	0	1	1	0	0	1	0	0	0	0	0	0	0	0	1	0	0	3	1
936	61	0	24.21	142	88	178	50.9	7.69275	3.43	2.37	0.76	2.1	1	3	0	0	0	0	0	0	0	0	0	0	1	1	1	0	0	0	0	0	0	1	1	1	0
937	49	3	26.42	140	70	202	58	7.81	6.06	3.77	0.86	3.69	1	1	0	0	0	0	0	1	1	0	0	0	1	1	1	0	0	0	0	0	0	1	0	3	0
938	81	2	21.48	150	80	186	50	5.14	5.05	0.97	1.52	3.14	0	1	0	0	0	0	0	0	0	0	0	0	0	0	0	0	0	0	0	0	0	0	0	3	0
939	76	1	25.26	140	70	167	85	4.63	5.2	2.65	1.08	3.03	1	3	0	0	0	0	0	0	1	0	0	0	0	0	1	0	0	0	0	0	1	1	0	1	0
940	84	2	24.61	160	82	166	76.3	5.24862	4.21	1.19	1.35	2.49	0	1	0	0	0	0	0	0	1	0	0	0	1	0	0	0	0	0	0	0	0	0	0	3	0
941	64	2	25.93	120	80	104	115.8	5.35	5.43	3.14	0.93	3.31	1	1	0	0	0	0	0	1	0	0	0	0	0	0	1	0	0	0	0	0	1	1	0	3	0
942	62	1	31.25	130	80	179	61.5	5.77732	3.52	1.66	0.78	2.21	1	4	1	0	0	0	0	0	1	0	0	0	1	0	1	0	0	0	0	1	0	0	0	3	0
943	80	0	23.89	160	100	227	74	5.22	4.98	1.49	1.16	3.26	1	1	0	0	0	0	0	0	0	0	0	0	1	0	0	0	0	0	0	0	0	0	0	3	0
944	61	2	25.81	150	94	216	53.8	5.78	4.85	2.58	1.12	2.74	0	2	1	0	0	0	0	0	1	0	0	0	1	0	1	0	0	0	0	0	0	0	0	3	0
945	53	0	24.68	130	100	263	91	4.42	3.67	1.16	0.77	2.39	1	2	0	0	0	0	0	0	0	0	0	0	1	0	1	0	0	0	1	0	0	1	0	1	0
946	72	1	21.48	120	70	217	95	4.59	3.47	1.08	0.81	2.25	1	4	0	0	0	0	0	0	1	0	0	1	1	0	1	0	0	0	0	0	0	1	0	3	0
947	65	1	26.26	162	85	192	57	13.59	5.29	3.81	0.77	3.05	0	1	0	0	0	0	0	0	1	0	0	0	1	1	1	0	0	0	0	0	0	1	0	1	0
948	53	2	21.22	190	120	228	61	4.66	4.5	1.41	1.26	2.64	1	2	0	0	0	0	0	1	0	0	0	0	1	0	0	0	0	0	0	0	1	1	1	1	0
949	86	4	23.19	160	80	362	93	5.07	3.71	0.96	1.42	1.85	0	4	0	0	0	0	0	1	1	0	0	0	1	0	0	0	0	0	0	0	1	0	0	3	0
950	72	1	24.09	120	70	155	75	4.63	3.43	1.48	1	1.94	1	1	0	0	0	0	0	0	1	0	0	0	0	0	0	0	0	0	0	0	0	1	0	1	0
951	61	3	25.38	150	90	138	72	8.02	4.05	1.07	0.95	2.7	1	3	0	0	0	0	0	0	0	0	0	0	1	1	0	0	0	0	0	1	1	1	1	3	1
952	52	4	19.13	180	100	118	75.5	4.34	4.24	1.28	1.12	2.65	1	1	0	0	0	0	0	1	1	0	0	0	1	0	0	0	0	0	0	0	1	0	0	3	0
953	77	0	23.56	145	85	253	90.9	9.14	5.16	1.57	1.21	3.27	0	1	0	0	0	0	0	0	0	0	0	0	1	1	0	0	0	0	0	0	0	0	0	1	0
954	79	2	25.65	146	80	174	93	6.85	3.94	4.56	0.58	1.78	1	3	0	0	0	0	0	0	1	0	0	0	1	0	1	0	0	0	0	0	0	0	0	1	0
955	66	4	24.57	130	78	142	81.9	6.75	5.16	3.68	0.76	2.42	1	1	0	0	0	0	0	0	1	0	0	0	1	1	1	0	0	0	0	0	0	0	0	1	0
956	67	0	21.63	120	80	183	89	4.47	6.37	1.63	1.25	4.08	1	1	0	0	0	0	0	0	0	0	0	0	1	0	1	0	0	0	0	0	1	1	0	3	0
957	53	4	27.22	160	90	214	67	12.07	4.46	1.17	0.97	3.11	1	2	0	0	0	0	0	1	1	1	0	0	1	1	0	0	0	0	0	0	0	1	0	1	0
958	73	2	27.16	120	70	175	79	5.39	4.5	1.18	1.2	2.82	1	4	0	0	0	0	0	1	1	0	0	0	1	0	0	0	0	0	0	0	0	0	0	3	1
959	67	4	23.88	170	80	281	51	7.84	2.84	1	1.21	1.24	1	1	0	0	0	0	0	0	1	1	0	0	1	1	0	0	0	0	0	0	0	0	0	3	0
960	61	1	26.89	126	88	222	60	4.06	3.46	2.13	1.01	1.81	0	2	1	0	1	0	0	0	1	0	0	1	1	0	1	1	0	0	1	0	0	0	0	3	0
961	44	1	25.35	110	66	224	74	5.14	6.38	3.11	0.94	4.24	1	2	0	0	0	0	0	0	0	1	0	0	0	0	1	0	0	0	0	0	1	1	0	1	0
962	81	4	21.48	128	80	137	69	4.21	4.12	1.29	1.19	2.41	1	1	0	0	0	0	0	1	1	0	0	0	1	0	0	0	0	0	1	0	0	0	0	3	0
963	56	2	29.41	134	70	160	68	5.97	5.68	2.17	1.26	3.84	1	4	0	0	0	0	0	1	1	1	0	0	1	1	1	0	0	0	0	0	0	1	0	3	0
964	61	3	27.73	150	90	186	88	4.69	5.34	1.4	1.16	3.5	1	2	0	0	0	0	0	1	1	0	0	0	1	0	0	0	0	0	0	0	1	0	0	3	0
965	63	3	25.95	130	80	201	150.1	4.84237	5.35	1.48	1.01	3.56	1	1	1	0	0	0	0	1	1	0	0	1	1	1	0	0	0	0	0	0	0	1	0	3	0
966	73	1	28.34	130	80	141	66	10.34	4.12	1.62	0.61	2.78	1	2	0	0	0	0	0	0	0	0	0	0	0	0	1	0	0	0	0	0	0	0	0	1	0
967	68	1	24.22	170	100	262	79.1	4.67	4.87	1.82	0.75	3.11	1	2	1	0	0	0	0	1	1	0	0	0	1	0	1	0	0	0	0	1	0	1	0	1	0
968	56	4	25.26	125	80	96	83	4.69	2.66	0.66	1.19	1.07	1	1	1	0	0	0	0	1	1	0	0	0	1	0	0	1	0	0	0	0	1	0	0	1	0
969	86	1	19.37	160	100	72	104	3.93	3.7	1.15	0.9	2.12	1	1	0	0	0	0	0	0	0	0	0	0	1	0	1	0	0	0	0	0	0	1	0	3	0
970	63	3	26.71	170	100	173	61	4.7	4.34	1.28	1.19	2.61	0	2	0	0	0	0	0	1	1	0	0	1	1	0	0	0	0	0	0	0	0	0	0	3	1
971	77	4	23.67	150	90	171	64.9	4.51575	4.76	2.47	1.1	2.82	1	2	0	0	0	0	0	1	1	0	0	0	0	0	1	0	0	0	0	0	1	0	0	3	0
973	59	2	24.69	170	100	179	83	4.01	4.22	0.77	1	2.85	1	1	0	0	0	0	0	1	0	0	0	0	0	0	0	0	0	0	0	0	0	1	0	3	0
974	63	4	25.4	160	90	205	58.5	8.38	6.19	11.38	0.87	1.17	1	1	0	0	0	0	0	1	1	0	0	0	1	1	1	0	0	0	0	0	0	0	0	3	0
975	79	4	24.01	154	80	435	62	5.82	6.43	2.28	1.33	3.73	0	2	1	0	1	0	0	1	1	0	0	1	1	0	1	0	0	0	0	0	0	0	0	1	1
976	66	0	25.95	180	100	135	86	4.44	5.35	1.09	1.4	3.3	1	1	0	0	0	0	0	0	1	0	0	0	0	0	0	0	0	0	0	0	1	0	0	1	0
977	73	1	20.03	120	60	163	59	13.41	6.61	1.4	1.02	4.93	0	1	1	0	0	0	0	0	1	0	0	0	1	1	1	1	0	0	0	0	0	0	0	3	0
978	72	2	25.71	120	80	178	104	5.96	5.38	2.29	0.84	3.46	1	3	0	0	0	0	0	1	0	0	0	0	0	0	1	0	0	0	0	0	0	0	0	3	0
979	47	4	27.68	140	90	245	60	9.85	5.41	1.24	1.4	3.37	1	2	0	0	0	0	1	0	1	0	0	0	1	1	0	0	0	0	0	0	0	0	0	3	0
980	63	1	27.68	140	84	218	58	4.26	4.51	1.38	1.08	2.78	1	2	0	0	0	0	0	0	0	0	0	0	1	0	0	0	0	0	0	0	0	1	0	1	0
981	54	3	24.91	150	92	139	40.8	4.03447	4.61	1.68	1.14	2.49	1	2	0	0	0	0	0	1	1	0	0	1	0	1	0	0	0	0	0	0	1	1	0	3	1
982	60	2	20.55	144	84	243	103.9	4.18	4.12	1.03	1.48	2.05	1	3	0	0	0	0	0	1	1	0	0	0	0	0	0	0	0	0	0	0	1	1	0	3	0
983	68	2	25.4	135	90	117	54.3	3.94	4.97	1.03	1.54	2.91	1	2	0	0	0	0	0	1	1	0	0	0	1	0	0	0	0	0	0	0	1	1	0	1	1
984	67	2	25.86	180	90	174	97	5.54	4.4	3.46	0.91	1.7	1	3	0	0	0	0	0	1	1	0	0	0	1	0	1	0	0	0	0	0	0	0	0	3	0
985	68	4	21.48	130	70	195	88.874	4.65	6.01	2.15	1.01	3.94	1	1	1	0	0	0	0	1	0	0	0	1	1	0	1	0	0	0	0	1	0	0	1	1	1
986	82	2	26.3	160	90	304	50	5.43	5.08	0.85	1.33	3.1	0	1	0	0	0	0	0	1	0	0	0	0	0	0	0	0	0	0	0	0	0	0	0	3	0
987	83	2	24.84	130	80	199	93.3	9.99	7.83	3.27	0.92	5.08	0	1	0	0	0	0	0	0	1	0	0	0	1	0	1	0	0	0	0	0	0	0	0	1	1
988	54	0	22.32	120	80	253	68	4.16	5.67	2.54	0.96	3.73	1	3	0	0	0	0	0	0	0	0	0	0	1	0	1	0	0	0	0	0	1	1	0	1	0
989	68	2	24.65	180	90	251	45	5.27	6.54	1.63	1.3	4.45	0	3	0	0	0	0	0	1	1	0	0	0	1	0	1	0	0	0	0	0	0	0	0	1	0
990	61	2	16.59	110	60	245	56	4.95	4.57	0.61	1.05	3.13	1	3	0	0	0	0	0	1	1	0	0	0	0	0	0	0	0	0	0	0	0	1	1	1	0
991	69	2	20	120	70	91	41	4.91	5.57	2.07	1.13	3.61	0	1	0	0	0	0	0	1	1	0	0	0	0	0	1	0	0	0	1	0	0	0	0	3	0
992	70	3	23.66	120	80	173	46	8.36	3.5	1.17	0.91	2.26	1	1	0	0	0	0	0	1	1	0	0	1	1	1	1	0	0	0	0	0	0	0	0	3	0
993	66	1	22.49	118	80	123	85.1	4.4	1.77	0.7	0.67	0.85	1	1	1	0	1	0	0	0	0	0	0	0	1	0	1	0	0	0	0	1	0	0	0	3	0
994	67	1	20.05	140	90	172	95.3	6.22	3.18	1.22	0.84	1.82	1	2	1	0	0	0	0	0	0	1	0	0	1	1	1	1	0	0	0	0	0	1	0	3	0
995	91	3	19.56	130	80	178	94	4.73	4.92	1.12	1.44	2.82	0	1	0	0	0	0	1	0	0	0	0	0	0	0	0	0	0	0	0	0	1	0	0	1	1
996	70	0	20.72	160	100	106	92	6.22	5.3	1.48	0.84	3.89	1	1	0	0	0	0	0	0	0	1	0	0	1	0	1	0	0	0	0	0	0	0	0	2	0
997	65	1	25.25	110	70	290	93	4.71	4.08	1.74	1.28	2.22	1	1	0	0	0	0	0	0	0	0	0	0	1	0	1	0	0	0	0	0	1	1	0	1	0
998	71	3	22.66	160	80	152	68.4	4.29	3.89	1.11	1.24	2.31	0	1	0	0	0	0	0	1	1	0	0	1	1	1	0	0	0	0	0	0	0	0	0	3	0
999	80	2	20.17	140	80	140	53.2	3.95	4.81	1.17	0.96	3.26	0	4	0	0	0	0	0	0	1	1	0	0	1	0	0	1	0	0	0	0	0	0	0	1	0
1000	81	1	25.89	130	80	157	63	4.19	4.47	2.05	1.27	2.46	0	1	0	0	0	0	0	0	1	0	0	0	1	0	1	0	0	0	0	0	1	0	0	1	0
1001	62	0	22.89	160	70	180	34	7.41	5.91	1.4	0.88	4.14	0	2	0	0	0	0	0	0	0	0	0	1	1	1	1	0	0	0	0	0	0	0	0	3	0
1002	61	2	19.05	130	80	195	72	5.74	6.47	0.9	1.76	3.78	1	3	0	0	0	0	0	1	0	0	0	0	1	0	1	0	0	0	0	0	1	1	0	3	0
1003	80	0	27.44	140	80	146	72.3	4.42	4.35	1.57	1.14	2.59	1	3	0	0	0	0	0	0	1	0	0	0	1	0	0	0	0	0	0	0	1	0	0	3	0
1004	77	0	21.48	150	100	155	66.5	4.80573	3.45	0.59	0.97	2.08	0	1	0	0	0	0	0	0	0	0	0	0	0	0	0	0	0	0	0	0	0	0	0	1	1
1005	55	3	27.89	150	80	241	49	5.54	4.82	1.24	1.28	2.99	0	2	0	0	0	0	0	0	1	0	0	0	1	1	0	0	0	0	0	0	0	0	0	1	0
1007	77	0	29.3	140	76	258	71.5	4.24	4.15	0.85	1	2.77	1	4	0	0	0	0	0	0	0	0	0	0	1	0	0	0	0	0	0	0	0	0	0	1	0
1008	81	2	16.79	120	80	189	73.2	4.34	4.55	0.46	2.15	1.87	1	4	0	0	0	0	0	1	1	0	0	1	0	0	0	0	0	0	0	0	1	1	1	1	0
1009	79	4	22.49	120	70	161	90.2	4.46807	5.12	2.05	1.39	2.99	1	1	0	0	0	0	0	0	1	0	0	0	1	0	1	0	0	0	1	0	1	0	0	3	0
1010	66	3	25.53	152	80	207	76.2	4.21	6.24	1.01	1.58	3.96	0	2	0	0	0	0	0	0	0	0	0	1	1	0	1	0	0	0	0	0	0	0	0	1	0
1011	48	4	24.34	155	100	233	81.7	5.17	2.86	2.41	0.83	1.31	1	2	0	0	0	0	0	0	0	0	0	1	1	0	1	0	0	0	0	0	1	0	0	3	0
1012	74	1	23.03	160	90	258	66	6.04	5.55	0.82	1.13	3.78	1	1	0	0	0	0	0	0	1	0	0	0	0	0	1	0	0	0	0	0	1	1	0	3	0
1013	68	3	22.03	140	100	201	50	7.93	4.68	3.66	0.89	2.47	0	1	0	0	0	0	0	0	1	0	0	0	1	1	1	0	0	0	0	0	0	0	0	1	0
1014	59	0	24.69	160	100	166	59	5.85	4.28	1.23	1.05	2.74	1	3	0	0	0	0	0	0	0	1	0	0	1	0	0	0	0	0	0	0	1	1	0	3	0
1015	83	4	23.44	170	90	217	48.3	6.03655	4.69	1.19	1.25	2.88	0	1	0	0	1	0	0	1	1	0	0	0	1	0	0	0	0	0	0	0	0	0	0	3	1
1016	58	4	20.83	160	90	204	55	6.68	4.74	3.12	0.78	2.95	1	1	0	0	0	0	0	1	1	0	0	0	0	1	1	0	0	0	0	0	0	0	0	3	0
1017	80	2	19.38	150	90	225	104.9	7.76	4.75	1.19	0.73	3.55	1	1	0	0	0	0	0	1	1	0	0	0	0	0	1	0	0	0	0	0	0	1	0	1	1
1018	76	2	22.77	120	80	191	55.7	5.55694	4	0.78	1	2.64	1	1	0	0	0	0	0	1	1	0	0	0	0	1	0	0	0	0	0	0	0	0	0	1	0
1019	52	5	24.77	160	100	226	78	5.16	6.36	4.9	1.13	3.33	1	3	0	0	0	0	0	1	1	0	0	0	1	0	1	0	0	0	0	0	1	1	0	1	0
1020	65	4	22.49	130	70	206	82	5.88	5.26	3.58	1.04	2.97	1	4	0	0	0	0	0	0	1	0	0	0	1	0	1	0	0	0	0	0	0	0	0	1	1
1021	65	0	25.61	170	120	175	74.5	3.98	4.48	0.92	1.36	2.54	1	3	0	0	0	0	0	0	0	0	0	0	1	0	0	0	0	0	0	0	1	1	0	1	0
1022	68	2	24.8	130	80	235	117.6	13.43	2.73	0.37	1.02	1.34	1	1	0	1	0	0	0	0	1	0	0	0	1	1	0	0	1	0	0	0	0	0	0	1	0
1023	66	1	22.66	138	80	182	85	4.19	2.73	0.93	1.07	1.23	1	2	1	0	1	0	0	0	0	0	0	0	1	1	0	1	0	0	1	0	0	0	1	1	0
1024	80	2	21.63	150	70	236	66	2.98	3.65	0.68	1.92	1.03	0	1	0	0	0	0	0	0	0	0	0	0	1	1	0	0	1	0	0	0	0	0	0	2	0
1025	45	4	24.22	120	80	230	110	4.9	5.65	2.25	0.8	3.68	1	3	0	0	0	0	1	1	1	0	0	0	1	0	1	0	0	0	0	0	1	1	0	1	0
1026	73	3	24.49	160	90	133	85	4.4	2.74	1.98	0.71	1.3	1	2	0	0	0	0	0	1	1	0	0	1	1	0	1	1	0	0	0	0	0	1	0	3	0
1027	61	4	22.77	150	70	233	83	3.95	4.03	1.61	1	2.26	1	1	0	0	0	0	0	1	1	0	0	0	0	0	0	0	0	0	0	0	1	1	0	1	1
1028	61	2	22.31	135	80	239	88	5.06	7.85	4.37	1.5	4.46	1	3	0	0	0	0	0	0	1	0	0	0	1	0	1	0	0	0	0	0	1	1	0	1	0
1029	63	1	25.65	140	90	156	64	5.94	5.81	2.75	1.09	3.22	1	1	1	0	0	0	0	0	0	0	0	0	1	0	1	0	0	0	0	0	1	1	0	3	0
1030	68	2	25.95	120	70	292	103.8	5.35	5.92	1.7	0.89	4.17	1	1	0	0	0	0	0	0	1	0	0	0	1	0	1	0	0	0	0	0	0	1	0	3	0
1031	79	2	27.44	144	76	227	70.1	3.70403	4.49	1.25	1.11	2.92	1	1	1	0	0	0	0	0	1	0	0	0	0	1	0	0	0	0	1	0	0	0	1	3	1
1032	59	2	25.97	130	80	144	40.4	5.3	4.92	1.72	1.46	2.71	0	3	0	0	0	0	0	0	0	0	0	0	0	0	1	0	1	0	0	0	0	0	0	2	0
1033	78	4	22.6	120	80	299	64	3.96	5.09	1.13	1.35	3.13	0	1	0	0	0	0	0	1	1	0	0	0	1	0	0	0	0	0	0	0	0	0	0	3	0
1034	83	3	18.03	165	70	192	72.7	4.93342	4.25	0.75	1.84	1.72	0	1	0	0	0	0	0	0	1	0	0	1	1	0	0	1	0	0	0	0	0	0	0	3	0
1035	78	4	24.8	134	80	166	109.3	4.25	5.3	1.2	0.98	3.57	1	1	1	0	0	0	0	0	1	0	0	0	1	0	0	1	0	0	0	0	1	1	0	1	1
1036	57	1	25.06	140	80	219	74	5.15	3.29	1.87	0.84	1.68	1	2	0	0	0	0	0	0	1	0	0	0	1	0	1	0	0	0	0	0	1	1	0	1	0
1037	57	3	22.64	136	87	186	77	8.24	5.05	1.65	0.82	3.57	1	1	0	0	0	0	0	1	1	0	0	1	1	0	1	0	0	0	1	0	0	1	0	1	1
1038	44	0	31.89	170	100	242	86	4.13	5.47	3.27	0.85	3.31	1	3	0	0	0	0	0	0	1	0	0	0	1	0	1	0	0	0	0	0	0	1	0	3	0
1039	57	2	23.88	160	100	233	101	6.25	5.8	1.53	1.11	3.94	1	3	0	0	0	0	0	0	1	0	0	0	1	1	1	0	0	0	0	0	0	1	0	1	0
1040	76	2	24.22	130	80	164	106.4	4.22	4.06	0.68	1.08	2.45	1	2	0	0	0	0	0	1	0	0	0	0	0	0	0	0	0	0	0	1	1	1	0	1	0
1041	52	3	27.12	130	80	264	88	7.73	5.2	3.91	0.75	3	1	3	0	0	0	0	0	0	1	0	0	0	1	1	1	0	0	0	0	0	1	1	0	3	0
1042	85	0	20.86	140	80	202	75	4.31	4.3	0.74	1.55	2.05	1	2	1	0	1	0	0	0	0	0	0	0	1	0	0	1	0	0	0	0	0	0	0	1	0
1043	63	1	23.81	160	80	160	101	5.64	4.38	3.02	0.75	2.27	1	2	0	0	0	0	0	0	0	0	0	0	0	0	1	0	1	0	0	0	1	1	0	2	0
1044	66	1	17.78	150	80	125	39.7	14.62	5.56	1.86	1.05	3.64	0	1	0	0	0	0	0	0	0	0	0	0	1	1	1	0	0	0	0	0	0	0	0	1	0
1045	60	1	26.23	140	80	198	73.7	3.98	5.55	1.13	1.31	3.54	1	2	1	0	0	0	0	0	0	1	0	0	0	0	0	0	1	0	0	0	1	1	0	2	0
1046	66	4	24.03	106	60	123	45	6.64	4.25	0.86	0.91	2.76	0	1	0	0	0	0	0	0	1	0	0	0	1	1	1	1	0	0	0	0	0	0	0	3	0
1047	65	1	26.91	140	76	329	51.7	4.98	3.83	1.52	1.35	1.76	0	1	0	0	0	0	0	1	0	0	0	0	0	0	0	0	0	0	0	0	0	0	0	3	0
1048	47	4	25.71	130	60	213	58	4.15	4.27	1.2	0.73	3.01	1	1	0	0	0	0	0	1	1	0	0	0	0	0	1	0	0	0	0	0	0	1	0	3	1
1049	53	4	25.18	130	80	243	125.8	5.63	4.79	3.67	0.83	2.58	1	3	0	0	0	0	0	1	1	0	0	0	1	0	1	0	0	0	0	0	1	1	0	3	0
1050	45	0	26.83	150	100	235	52.3	6.01	4.59	1.33	0.98	2.87	1	2	0	0	0	0	0	1	1	0	0	0	1	1	0	0	0	0	0	0	1	1	0	3	0
1051	60	5	18.21	138	82	236	38	7.07	4.66	0.66	1.61	2.44	1	1	0	0	0	0	0	0	1	0	0	0	0	1	0	0	0	0	0	0	1	1	0	3	0
1052	64	2	22.38	120	74	154	60	11.44	2.64	1.52	0.76	1.42	1	2	0	0	0	0	0	0	1	0	0	0	1	1	1	0	0	0	0	0	0	1	0	3	0
1053	67	3	20.76	180	110	172	79	3.44	4.58	0.82	1.11	2.88	1	2	0	0	0	0	0	1	1	0	0	1	0	1	0	0	0	0	0	0	1	0	0	1	1
1054	44	1	23.66	152	100	195	55	8.54	4.07	2.53	0.63	2.79	1	3	0	0	0	0	0	0	0	0	0	0	0	1	1	0	0	0	0	0	1	1	0	1	0
1055	65	0	24.34	170	80	180	67	6.24	4.25	1.57	0.97	2.62	1	2	0	0	0	0	0	0	1	0	0	0	1	1	0	0	0	0	0	0	1	1	0	3	0
1056	64	2	25.86	154	82	178	108	4.23	3.93	1.87	0.9	2.39	1	1	0	0	0	0	0	0	1	0	0	0	1	0	1	0	0	0	1	0	0	1	0	1	0
1058	33	2	29.38	160	100	302	68.6	4.91773	5.31	1.78	0.63	3.81	1	2	0	0	0	0	0	1	1	1	0	0	1	0	1	0	0	0	0	0	1	1	0	3	0
1059	86	3	25.95	130	70	76	65	8.87	5.16	1.4	0.96	3.77	1	1	0	0	0	0	0	0	1	0	1	0	1	1	1	0	0	0	0	0	0	0	0	1	1
1061	65	2	17.63	130	80	195	72	3.49	3.68	1.16	1.45	1.84	1	1	0	0	0	0	0	1	1	0	0	0	1	0	0	0	0	0	0	0	1	1	0	3	0
1062	72	5	20.81	150	80	135	47	6.65	3.13	1.14	1.06	1.74	0	1	0	0	0	0	0	1	1	0	0	0	0	1	0	0	0	0	0	0	0	1	0	3	0
1063	72	5	22.49	116	80	154	77.1	8.33708	5.23	1.05	1.72	2.81	1	2	0	0	0	0	0	1	1	0	0	0	0	0	0	0	0	0	0	0	1	1	0	1	0
1064	70	5	22.31	178	70	138	43.4	8.4742	5.34	0.83	1.23	3.9	1	1	0	0	0	0	0	1	1	0	1	0	0	0	1	0	0	0	0	0	1	1	0	1	1
1066	77	2	24.77	138	70	143	106	5.85	3.75	4.72	0.62	1.39	0	1	0	0	0	0	0	1	0	0	0	0	1	1	1	0	0	0	0	0	0	0	0	1	1
1067	63	0	19.03	138	80	199	67	4.39	3.16	0.63	1.36	1.48	1	3	1	0	1	0	0	0	1	0	0	0	1	0	0	1	0	0	0	0	0	1	0	3	0
1068	61	4	24.14	170	80	267	54.9381	7.62	6.37	2.7	1.05	4.09	0	1	0	0	0	0	0	0	0	1	0	0	1	1	1	0	0	0	0	0	0	0	0	1	0
1070	62	0	17.96	140	80	238	181	5.06	3.48	0.97	1.12	2.25	1	2	0	0	0	0	0	0	1	0	0	0	1	0	0	0	0	0	0	0	0	0	0	1	0
1071	55	1	22.04	110	60	229	51.5	4.47	3.85	1.48	0.99	2.57	0	3	0	0	0	0	0	0	0	0	0	1	0	0	0	0	0	0	0	0	0	0	0	3	0
1072	69	2	27.73	140	70	199	70	3.9	4.14	1.07	0.79	3.36	1	3	0	0	0	0	0	0	1	0	0	0	1	1	1	1	0	0	0	0	0	0	0	1	0
1073	80	2	21.45	110	60	244	76	4.59	5.52	2.92	0.85	3.78	1	2	0	0	0	0	0	0	1	0	0	0	1	0	1	0	0	0	0	0	0	0	0	1	0
1074	76	5	18.73	120	70	144	55.2	4.88	5.08	1.44	1.25	3.22	0	1	0	0	0	0	0	1	1	0	0	0	1	0	0	0	0	0	0	0	0	0	0	2	0
1075	59	0	20.81	140	90	223	55.1	4.12	4.97	0.77	1.83	2.53	1	3	0	0	0	0	0	0	1	0	0	0	0	0	0	0	0	0	0	0	1	1	1	4	0
1076	57	2	17.91	150	80	125	50	5.49	3.86	1.36	1.34	2.29	1	1	0	0	0	0	0	0	1	0	0	0	0	0	0	0	0	0	0	0	1	1	1	3	0
1077	64	2	19.82	130	74	197	59	6.12	5.03	3.34	0.85	3.11	1	3	1	0	0	0	0	0	0	1	0	0	1	1	1	0	0	0	1	0	0	1	0	1	1
1078	44	1	26.99	135	90	207	65	4.53	3.53	1.18	0.88	2.35	1	3	0	0	0	0	0	0	0	1	0	0	0	0	1	0	0	0	0	0	0	1	0	3	0
1079	71	4	23.53	170	100	201	73	3.43	4.64	0.84	1.28	3.01	1	1	0	0	0	0	0	1	0	1	0	0	1	0	0	0	0	0	0	0	0	1	0	1	1
1080	79	3	21.51	120	70	363	115	5.24	3.69	1.01	1.35	1.83	1	2	0	0	0	0	0	1	1	0	0	0	1	0	0	0	0	0	0	0	0	0	0	1	1
1081	59	3	24.22	150	90	211	64.5	4.7	2.66	1.53	0.71	1.65	1	2	0	0	0	0	0	1	1	1	0	0	1	0	1	0	0	0	0	0	0	1	0	3	0
1082	86	0	18.75	130	70	125	63.3	4.37	5.52	0.89	2.16	2.8	1	2	1	0	1	0	0	0	1	0	0	0	1	0	0	0	0	0	0	0	0	0	0	3	0
1083	58	2	28.23	150	100	193	56	10.26	6.01	2.09	1.09	4.04	0	3	0	0	0	0	0	0	1	0	0	0	1	1	1	0	0	0	0	0	0	0	0	1	1
1084	74	0	25.95	180	110	245	92.8	8.42	4.34	2.56	0.95	2.54	1	2	1	0	1	0	0	0	1	0	0	0	1	1	1	0	0	0	1	0	0	0	1	1	0
1085	79	2	22.09	160	90	161	88	4.32	4.97	0.98	1.09	3.4	1	2	0	0	0	0	0	1	1	0	0	0	0	0	0	0	0	0	0	0	0	0	0	2	1
1086	66	2	29.32	120	84	209	69	6.08	4.19	1.52	0.74	3	1	1	0	0	0	0	1	0	0	0	0	0	1	0	1	0	1	0	0	0	1	0	0	2	0
1087	66	4	20.28	140	90	281	69	4.17	4.33	2.05	0.99	2.69	1	1	0	0	0	0	0	1	1	0	0	0	0	0	1	0	0	0	0	0	1	1	0	4	0
1088	53	2	26.82	138	92	225	76	4.18	6	2.52	0.75	4.15	1	3	0	0	0	0	0	0	0	0	0	0	1	0	1	0	0	0	0	0	1	1	0	1	0
1089	49	2	25.95	130	70	208	67	7.73	4.64	1.79	1.09	3.1	1	4	0	0	0	0	0	1	0	1	0	1	0	1	1	0	0	0	0	0	0	1	0	3	1
1090	47	3	27.06	154	80	282	78	3.32	6.03	1.31	1.16	4.49	1	1	0	0	0	0	0	1	1	0	0	0	0	0	1	0	0	0	0	0	0	0	0	1	0
1091	61	3	17.3	170	100	165	62	4.38	5.54	0.96	1.19	4.12	1	3	0	0	0	0	0	0	1	0	0	1	0	0	1	0	0	0	0	0	1	1	0	3	0
1092	57	3	24.22	150	100	261	31.6	12.29	4.13	1.1	1.44	2.37	0	1	0	0	0	0	0	0	1	0	0	1	0	1	0	0	0	0	0	0	0	0	0	1	0
1093	66	2	26.57	170	90	160	69	6.38	3.66	1.28	0.9	2.66	1	3	1	0	0	0	0	1	1	0	0	0	1	0	1	0	0	0	0	0	1	1	0	3	0
1094	62	0	24.75	138	90	256	49	5.34	4	2.27	1.17	2.16	0	1	0	0	0	0	0	0	0	0	0	0	0	0	1	0	0	0	0	0	0	0	0	1	0
1095	74	4	23.24	180	110	314	77.3	6.79	5.19	3.26	0.92	2.93	0	3	0	0	0	0	0	1	1	0	0	0	1	1	1	0	0	0	0	0	0	1	0	3	1
1096	66	1	26.37	150	90	282	49.7	5.48	3.73	1.53	1.08	2.23	0	2	1	0	0	0	0	0	1	0	0	0	1	1	0	0	0	0	0	0	0	0	0	1	1
1097	46	0	30.04	130	80	295	57.7	6.04	6.76	2.59	1.06	4.93	1	4	0	0	0	0	0	0	0	0	0	0	1	0	1	0	0	0	0	0	1	1	0	3	0
1098	44	1	20.81	150	80	337	46	3.3	3.01	1.11	0.79	1.94	0	2	0	0	0	0	0	0	0	0	0	1	1	1	1	0	0	0	0	0	0	0	0	3	0
1099	57	2	18.94	180	100	139	250.1	4.72	5.52	1.35	1.54	3.34	1	2	0	0	0	0	0	1	0	0	0	0	1	0	0	0	0	0	0	0	1	1	0	3	0
1100	55	1	23.51	122	88	98	58	5.77	2.92	0.62	1.42	1.24	1	1	0	0	0	0	0	0	1	1	0	1	0	0	0	0	0	0	0	0	1	0	0	3	0
1101	61	1	21.55	110	70	183	71	5.75	4.91	1.42	0.79	3.52	1	2	0	0	0	0	0	0	0	1	0	0	0	1	1	0	0	0	1	0	0	1	0	1	0
1102	75	2	22.22	148	80	366	53	4.43	4.17	2.3	1	2.49	0	1	0	0	0	0	0	1	1	0	1	0	0	0	1	0	0	0	0	0	0	0	0	3	0
1103	57	1	20.03	120	70	244	71.7	6.7	3.87	1.82	1	2.46	0	2	0	0	0	0	0	1	0	0	0	0	1	0	1	0	0	0	0	0	0	0	0	1	0
1104	49	1	26.51	120	80	187	54	6.6	3.11	2.11	0.96	1.63	1	3	0	0	0	0	0	0	0	0	0	0	1	1	1	0	0	0	0	0	0	1	0	3	0
1105	45	1	23.05	125	90	244	74.8	4.82	3.87	1.67	1.09	2.25	1	3	0	0	0	0	0	0	1	0	0	0	0	0	0	0	0	0	0	0	0	1	0	2	0
1106	72	3	23.03	160	100	199	70	4.99	5.31	1.01	1.52	3.25	1	1	0	0	0	0	0	1	1	0	0	0	1	0	0	0	0	0	0	0	1	1	0	3	0
1107	74	4	22.65	140	80	210	83	5.11	4.96	1.35	0.96	3.54	1	2	1	0	0	0	0	1	1	0	0	0	1	0	0	0	0	0	1	0	1	1	0	1	0
1108	65	1	21.63	124	80	221	70.4	10.23	3.99	1.89	0.84	2.79	1	2	0	0	0	0	0	0	0	1	0	0	1	1	1	0	0	0	0	0	0	1	0	3	0
1109	69	3	24.64	170	92	260	75	5.9	4.08	1.26	0.96	2.92	1	1	0	0	0	0	0	0	1	0	0	1	0	0	0	0	0	0	0	0	1	1	0	3	0
1110	88	4	29.41	167	97	184	78	8.31	2.97	1.01	1.05	1.56	1	1	0	0	0	0	1	0	1	0	0	0	1	1	0	0	0	0	0	0	1	0	0	5	0
1111	54	2	24.84	140	100	216	73	4.74	3.33	0.77	0.93	2.08	1	2	0	0	0	0	0	0	1	0	0	0	1	0	0	0	0	0	0	0	1	1	0	1	0
1112	74	5	30.04	138	94	233	45	4.85	6.88	1.31	1.53	4.74	0	1	0	0	0	0	0	1	1	0	0	0	1	0	1	0	0	0	0	0	0	0	0	1	0
1113	59	2	29.73	148	104	266	63	7.62	4.44	1.36	0.67	3.34	1	2	0	0	0	0	0	0	0	0	0	0	1	0	1	0	0	0	0	0	1	1	0	3	0
1114	71	2	20.55	140	90	154	48	4.63	3	1	1.13	1.65	0	1	0	0	0	0	0	1	1	0	0	0	1	0	0	0	0	0	0	0	0	0	0	3	0
1115	59	1	23.88	120	80	235	60.9	7.7252	5.38	1.44	0.93	3.85	1	2	0	0	0	0	0	1	1	0	0	0	1	1	1	0	0	0	0	0	0	1	0	3	0
1116	76	1	27.68	130	84	145	65	6.45	2.86	1.76	0.77	1.28	0	2	1	0	1	0	0	0	1	0	0	1	1	1	1	1	0	0	1	0	0	0	0	3	0
1117	60	1	19.03	120	80	279	54.1	7.81	5.07	1.6	0.88	3.74	1	2	0	0	0	0	0	0	0	0	0	1	1	1	1	0	0	0	0	0	1	1	0	3	0
1118	39	3	31.14	150	100	231	99	4.46	4.74	2.98	0.74	3.11	1	3	0	0	0	0	0	1	1	1	0	0	1	0	1	0	0	0	0	0	0	1	0	3	0
1119	71	3	20.2	164	90	165	122	5.28	3.88	1.23	0.87	2.46	1	2	0	0	0	0	0	0	1	0	0	0	1	1	1	0	0	0	0	0	0	1	0	1	0
1120	64	2	23.88	130	80	142	111	4.48	3.04	0.71	1.11	1.63	1	2	0	0	0	0	0	1	0	0	0	0	0	0	0	0	0	0	0	0	0	1	0	3	0
1122	44	1	26.12	180	100	288	75	6.36	6.29	2.24	1.05	4.32	1	4	0	0	0	0	0	0	0	0	0	1	1	0	1	0	0	0	0	0	1	1	0	3	0
1123	79	2	22.03	145	65	257	66.1	3.12	3.52	5.79	0.71	1.2	0	1	0	0	0	0	0	1	1	0	0	1	0	1	1	0	0	0	0	0	0	0	0	3	1
1124	52	4	29.03	120	80	445	54.7	4.59	5.52	1.23	1.23	3.9	0	2	0	0	0	0	0	1	1	0	0	0	1	0	1	0	0	0	0	0	0	0	0	1	0
1125	71	2	19.94	165	85	186	54	7.01	2.67	0.77	0.92	1.4	1	2	0	0	0	0	0	0	1	0	0	0	1	1	0	0	0	0	0	0	0	1	0	3	0
1126	53	1	26.67	150	80	206	42.5	11.51	5.15	1.54	0.93	3.63	1	2	0	0	0	0	0	0	0	1	0	0	0	0	1	0	0	0	0	0	0	1	0	1	0
1127	52	1	26.67	140	90	264	81	4.94	4.23	0.96	1.04	2.9	1	1	0	0	0	0	0	0	1	0	0	0	1	0	0	0	0	0	0	0	0	0	0	3	0
1128	66	2	24.22	140	80	227	69	6.19	5.21	2.63	1.02	3.33	1	2	0	0	0	0	0	1	1	0	0	0	1	1	1	0	0	0	0	0	1	1	0	3	0
1129	71	1	20.55	130	60	227	43	5.52	4.13	0.98	1.54	2.11	0	2	0	0	0	0	0	0	1	0	0	0	0	0	0	0	0	0	0	0	0	0	0	1	0
1130	66	3	26.45	146	80	113	69	5.17	4.75	1.53	0.87	3.24	1	1	0	0	0	0	0	1	1	0	0	0	1	0	1	0	0	0	0	0	1	0	0	3	0
1131	75	0	31.14	150	80	260	60	4.99	6.42	1.45	0.91	4.64	1	1	0	0	1	0	0	0	0	0	0	0	1	0	1	1	0	0	1	0	0	0	0	3	0
1132	82	2	21.8	170	88	217.084	88	4.75	5.56	1.31	1	3.83	1	3	0	0	0	0	0	0	1	0	0	0	1	0	1	0	0	0	0	1	0	0	0	1	0
1133	90	4	24.44	150	80	211	71	4.98	4.14	1.16	0.65	2.86	0	1	0	0	0	0	0	1	1	0	0	0	1	0	1	0	0	0	0	0	0	0	0	3	1
1134	74	5	23.39	140	80	136	78	3.33	5.5	1.48	1.19	3.52	1	3	0	0	1	0	0	1	1	0	0	0	1	1	0	0	0	0	0	0	1	1	0	3	0
1135	73	2	34.93	132	82	135	54	5.57	3.45	1.23	0.78	2.08	0	2	0	0	0	0	0	0	0	0	0	0	0	0	1	0	0	0	0	0	0	0	0	3	0
1136	62	4	22.84	130	80	196	45	5.38	3.46	2.68	0.75	1.58	1	1	0	0	0	0	0	0	1	0	0	0	1	0	1	0	0	0	0	0	1	1	0	3	0
1137	69	3	20.76	130	80	162	69.9	4.14	5.25	0.86	1.31	3.45	1	2	0	0	0	0	0	0	1	0	0	0	0	0	0	0	0	0	0	0	1	1	0	1	1
1138	51	3	21.97	160	100	197	78	4.73	4.26	2.45	0.77	2.27	1	1	0	0	0	0	0	0	1	0	0	0	0	0	1	0	0	0	0	1	1	1	0	3	0
1139	75	0	24.8	120	80	129	66	4.35	3.68	0.97	1.12	2	0	1	1	0	0	0	1	0	1	0	0	0	1	0	0	0	1	0	0	0	0	0	0	2	1
1140	68	2	23.03	145	90	171	62	3.76	3.54	1.07	0.96	1.99	1	1	0	0	0	0	0	1	1	0	0	0	1	0	0	0	0	0	0	0	0	0	0	1	1
1141	58	2	19.15	154	88	250	69.3	4.49	4.14	0.6	1.38	2.31	1	2	0	0	0	0	0	0	0	0	0	0	0	0	0	0	0	0	0	0	0	1	0	3	0
1142	80	1	20.45	110	70	143	108	4.91	3.25	1.36	0.86	1.89	1	1	0	0	0	0	0	1	1	0	0	0	0	0	1	1	0	0	0	0	0	0	0	1	0
1143	67	2	26.64	150	100	191	52.5	4.05	5.11	1.04	1.34	3.09	0	1	0	0	0	0	0	1	1	0	0	0	0	0	0	1	0	0	0	0	0	0	0	2	1
1144	66	0	26.99	146	98	191.554	99.5	4.59	3.74	1.68	0.75	2.51	1	1	0	0	0	0	0	1	0	0	0	1	1	0	1	0	0	0	0	0	1	0	0	3	0
1145	72	2	23.01	132	76	251	57.1	4.87	4.3	1.34	1.15	2.67	0	1	0	0	0	0	0	0	1	0	0	0	0	0	0	0	0	0	0	0	0	0	0	3	0
1146	68	2	24.97	200	120	236	52	6.13	4.5	2.16	0.89	2.59	0	1	0	0	0	0	0	0	0	0	0	0	1	0	1	0	0	0	0	0	0	0	0	3	0
1147	75	5	21.97	150	90	122	119.9	4.82	2.62	0.89	0.88	1.32	1	3	1	0	1	0	0	0	1	0	0	0	1	0	1	1	0	0	0	0	0	0	0	1	1
1148	72	3	27.64	120	78	266	62	4.42	6.62	1.52	1.22	4.49	0	1	1	0	0	0	0	0	1	1	0	1	0	0	1	0	0	0	0	0	0	0	0	3	0
1149	58	3	25.95	140	80	260	75	4.8	5.66	3.87	0.65	3.5	1	3	0	0	0	0	0	1	1	0	0	0	1	0	1	0	0	0	0	0	1	1	0	3	0
1150	72	2	22.31	120	70	202	110	3.37	3.89	0.92	1.12	2.31	0	1	0	0	0	0	0	0	0	0	0	0	1	0	0	0	0	0	0	0	0	0	0	3	0
1151	73	1	30.12	130	80	149	77	6.79	3.81	1.72	0.89	2.01	1	2	1	0	0	0	0	0	0	0	0	0	1	1	1	0	0	0	0	0	0	0	0	3	0
1152	63	2	20.96	106	60	262	136.9	4.29	2.29	1.18	0.63	1.26	1	1	0	0	0	0	0	0	0	0	0	0	1	0	1	0	0	0	0	0	0	1	0	1	0
1153	62	0	22.23	130	90	186	76.9	5	3.74	1.29	1.36	1.83	1	3	0	0	0	0	0	0	0	0	0	0	0	0	0	0	0	0	0	0	1	1	0	3	0
1154	62	2	22.6	120	84	182	73.8	4.3	4.59	0.7	1.21	2.99	1	3	0	0	0	0	0	1	0	0	0	0	1	0	0	0	0	0	0	0	0	1	0	1	0
1155	79	3	25.95	130	80	364	62.4	7.07	4.16	1.73	0.84	2.62	1	2	0	0	0	0	0	1	1	0	0	0	1	0	1	0	0	0	0	0	1	1	0	1	0
1156	61	4	24.56	132	86	284	36.1	6.53	6.58	1.26	1.43	4.18	0	3	0	0	0	0	0	1	1	0	0	0	0	0	1	0	0	0	0	0	0	0	0	3	0
1157	77	2	26.84	140	78	166	50	3.9	3.69	0.84	1.32	1.98	0	1	0	0	0	0	0	0	1	0	0	0	1	1	0	0	0	0	0	0	1	0	0	3	0
1158	70	2	27.04	160	90	224	64.9	6.21	4.32	1	0.9	2.99	1	1	0	0	0	0	0	0	1	0	0	0	1	0	1	0	0	0	0	0	0	1	0	1	0
1159	67	2	18.03	152	92	197	51	4.35	3.95	1.06	1.15	2.1	0	1	0	0	0	0	0	0	1	0	0	0	0	0	0	0	0	0	0	0	0	0	0	1	0
1160	57	1	25.71	140	90	210	85	3.73	5.12	1.12	1.03	3.68	1	2	0	0	0	0	0	0	0	0	0	0	1	0	1	0	0	0	0	0	0	1	0	3	0
1161	60	1	21.3	160	100	221	52	8.58	5.06	1.77	1.16	3.12	1	1	0	0	0	0	0	0	1	0	0	1	1	1	1	0	0	0	0	0	1	1	0	3	0
1162	65	1	23.31	120	70	195	57	11.61	3.97	0.89	1.25	2.32	1	2	0	0	0	0	0	0	1	0	0	0	0	1	0	0	0	0	1	0	1	0	0	1	0
1163	55	4	31.74	150	90	284	52	4.19	4.48	4.13	0.76	2.66	1	1	0	0	0	0	0	1	1	0	0	1	1	0	1	0	0	0	0	0	0	1	0	3	0
1164	78	3	20.78	160	80	129	63	5.72	5.59	7.35	0.73	1.73	0	1	0	0	0	0	0	1	1	0	0	1	0	0	1	1	0	0	0	0	0	0	0	1	0
1165	81	2	27.06	140	80	183	64.8	4.25	4.54	0.68	1.19	2.79	0	2	0	0	0	0	0	1	1	0	0	0	1	0	0	0	0	0	1	0	0	0	0	1	0
1167	84	2	31.62	134	90	208	100.3	5.47	4.78	1.66	1.12	3	0	1	1	0	0	0	0	1	0	0	0	0	1	1	0	1	1	1	0	0	0	0	0	2	0
1168	55	3	25.06	150	96	151	82.6	6.09	6.27	1.37	1.3	4.09	1	3	0	0	0	0	0	0	1	0	0	1	0	1	1	0	0	0	0	0	1	1	0	3	0
1169	60	3	25.14	140	90	345	308	4.76	6.86	2.98	0.73	4.67	1	4	0	0	0	0	0	1	1	0	0	0	1	0	1	1	0	0	0	0	0	1	0	1	0
1170	50	2	22.98	168	90	180	51	6.87	5.74	1.27	1.53	3.44	1	3	0	0	0	0	0	1	1	0	0	0	1	1	0	0	0	0	0	0	1	1	0	3	0
1171	59	3	22.2	151	99	268	74	4.61	3.98	3.94	0.76	1.67	1	3	1	0	0	0	0	1	1	0	0	0	1	0	1	1	0	0	0	0	1	1	0	1	0
1172	60	2	24.22	150	95	247	78	5.43	5.77	1.85	0.99	4.04	1	1	0	0	0	0	0	1	1	0	0	0	1	0	1	0	0	0	0	0	0	1	1	1	1
1173	66	1	25.69	168	100	228	61	4.53	2.91	0.91	0.93	1.66	1	2	0	0	0	0	0	1	0	0	0	0	1	1	0	0	0	0	0	0	0	0	0	3	0
1174	78	0	24.03	120	70	279	66.6	4.44	5.23	1.09	1.15	3.47	0	1	0	0	0	0	0	0	1	0	0	0	1	0	0	0	0	0	0	0	0	0	0	1	0
1175	58	1	22.04	130	80	197	59.5	4.57	4.62	1.69	1.26	2.83	1	1	0	0	0	0	0	0	0	0	0	1	0	0	0	0	0	0	0	0	1	0	0	3	0
1176	62	4	25.26	120	80	268	63	5.61	5.29	3.32	0.76	3.2	1	2	0	0	0	0	0	1	1	0	0	1	0	1	1	0	0	0	0	0	1	1	0	3	0
1177	63	5	29.69	146	90	237	73.3	3.58	4.41	1.03	1.01	2.81	0	1	0	0	0	0	0	1	1	0	0	0	1	0	0	0	0	0	0	0	0	1	0	1	0
1178	85	3	24.49	130	80	358	129.5	8.97	4.45	1.12	1.12	2.78	1	2	1	0	0	0	0	1	1	0	0	0	0	1	0	1	0	0	0	0	0	0	0	3	1
1179	70	2	20.81	140	80	154.919	57	5.57	4.37	1.46	0.9	2.92	0	1	0	0	0	0	0	1	1	0	0	0	0	0	1	0	0	0	0	0	0	0	0	1	0
1180	65	4	23.44	150	90	177	70.4	4.27	4.79	4.16	0.79	1.91	1	1	1	0	0	0	0	0	1	0	0	1	1	0	1	0	0	0	0	0	0	0	1	1	0
1181	56	2	23.03	130	64	224	57	4.95	2.93	0.74	0.9	1.64	0	1	0	0	0	0	0	1	1	0	0	0	0	0	1	0	0	0	0	0	0	0	0	3	1
1182	67	1	24.6101	130	90	271	115.5	5.73	2.56	1.55	0.68	1.31	1	4	1	0	1	0	0	0	1	1	0	0	1	1	1	1	0	0	1	0	0	0	1	1	1
1183	54	4	25.39	120	80	110	46.4	4.5	4.31	1.18	1.05	2.78	0	1	0	0	0	0	0	1	1	0	0	1	0	0	0	0	0	0	0	0	0	0	0	1	1
1184	50	3	25.31	164	124	264	78	4.49	7.85	2.19	0.89	5.55	1	1	0	0	0	0	0	1	1	0	0	1	1	0	1	0	0	0	0	0	0	1	0	3	0
1185	58	2	21.97	140	92	237	76	9.5	3.92	1.77	0.81	2.47	1	1	0	0	1	0	0	0	1	0	0	0	1	1	1	0	0	0	0	0	1	1	0	1	0
1187	60	2	29.69	144	90	367	40	8.19	5.16	1.54	1.13	3.34	0	2	0	0	0	0	0	0	1	0	0	0	1	1	0	0	0	0	0	0	0	0	0	1	1
1188	60	2	20.42	170	110	207	76	4.8	4.39	0.88	0.87	3.16	1	3	0	0	0	0	0	0	1	0	0	0	0	0	1	0	0	0	0	0	1	1	0	1	0
1189	71	5	29.59	168	82	278	69	5.11	4.09	0.97	1.11	2.4	0	1	0	0	0	0	0	1	1	0	0	1	1	1	0	0	0	0	0	0	0	0	0	1	0
1190	57	1	26.42	160	90	169	81	3.81	4.43	2.57	0.69	2.81	1	2	0	0	0	0	0	0	0	0	0	0	1	0	1	0	0	0	0	0	1	1	0	1	0
1191	73	2	26.56	150	80	91	59	5.11	3.37	1.1	0.83	2.09	0	1	0	0	0	0	0	0	1	0	0	0	1	0	1	0	0	0	0	0	0	0	0	1	0
1192	83	2	27.34	170	90	152	104.1	5.35	3.31	0.69	0.98	1.91	1	4	1	0	1	0	0	0	1	0	0	0	1	0	0	1	0	0	0	0	0	0	0	1	0
1193	51	1	23.59	122	90	239	61	4.25	3.02	1.31	1.09	1.5	0	1	0	0	0	0	0	0	1	0	0	0	1	0	0	0	0	0	0	1	0	0	0	1	0
1194	56	4	24.22	150	92	208	62.5	14.98	3.89	2.01	0.66	2.61	1	1	0	0	0	0	0	0	1	0	0	1	1	1	1	0	0	0	0	0	1	0	0	3	0
1195	64	3	23.03	180	100	310	82.9	3.72	4.11	1.59	0.78	2.56	1	1	0	0	0	0	0	0	1	0	0	1	0	0	1	0	0	0	0	0	0	1	0	3	0
1196	45	1	33.74	150	90	203	89.3	4.4	4.66	1.3	0.83	3.14	1	1	0	0	0	0	0	0	1	0	0	1	1	0	1	0	0	0	0	0	1	0	0	1	0
1197	77	4	23.44	150	90	148	62.4	4.69	4.37	1.88	0.75	2.79	0	2	0	0	0	0	0	1	1	0	0	0	0	0	1	0	0	0	0	0	0	0	0	3	0
1198	71	2	24.22	170	100	374	112.4	3.97	3.61	0.84	0.66	2.54	1	1	1	0	0	0	1	0	0	0	0	0	1	0	1	0	0	0	0	0	0	1	0	1	1
1199	62	2	25.95	146	80	179	87	3.5	3.84	0.59	1.28	2.13	1	2	0	0	0	0	0	0	0	0	0	0	0	0	0	0	0	0	0	0	1	0	0	1	0
1200	65	0	29.3	140	70	126	68	4.59	3.6	1.1	0.87	2.33	1	3	0	0	0	0	0	0	0	1	0	0	0	0	1	0	0	0	0	0	1	1	0	1	0
1201	81	0	21.48	142	80	236	56	4.17	4.67	0.83	1.47	2.52	0	3	0	0	0	0	0	0	0	1	0	0	0	0	0	0	0	0	0	0	0	0	1	3	0
1202	57	5	21.51	160	110	237	37	4.16	5.76	0.76	2.26	2.56	0	3	0	0	0	0	0	0	1	0	0	0	0	0	1	0	0	0	0	0	0	0	0	3	0
1203	73	2	18.73	160	90	185	123	5.28	4.17	1.37	1.43	1.95	0	1	0	0	0	0	0	1	1	0	0	0	1	1	0	0	0	0	1	0	0	0	0	1	1
1204	65	2	22.6	120	80	166	67.8	4.83	3.07	0.83	0.77	1.99	1	4	0	0	0	0	0	1	1	0	0	0	0	0	1	0	0	0	0	0	0	1	0	3	0
1205	65	2	25.39	180	120	190	48.3	7.79349	6.88	3.52	1	2.81	0	1	0	0	0	0	0	1	0	0	0	1	1	1	1	0	0	0	0	0	0	0	0	3	0
1206	67	3	26.12	160	100	275	79	6.47	5.11	0.57	1.4	3.04	1	2	0	0	0	0	0	1	0	0	0	1	1	0	0	0	0	0	0	0	0	1	0	1	1
1207	52	4	24.69	150	100	143	69	5.82	10.24	17.69	0.72	2.37	1	2	0	0	0	0	0	0	1	0	0	0	1	0	1	0	0	0	0	0	1	1	0	1	0
1208	65	2	23.66	110	70	215	64	4.12	5.05	1.11	1.01	3.25	1	2	0	0	0	0	0	1	1	0	0	0	0	0	0	0	0	0	0	0	1	1	0	1	0
1209	63	5	22.49	120	70	178	58.5	3.96	6.44	1.19	1.04	4.54	1	1	0	0	0	0	0	1	1	0	0	1	0	0	1	0	0	0	0	0	1	1	0	1	1
1210	61	4	25.95	150	100	211	69	5.31	6.26	1.26	1.56	3.96	1	1	0	0	0	0	0	1	1	0	0	0	1	0	1	0	0	0	0	0	1	1	0	1	0
1211	80	1	21.93	130	80	133	58	5.47	5.71	2.06	2.06	3.48	0	3	0	0	0	0	0	0	0	0	0	0	1	0	1	0	0	0	0	0	0	0	0	1	1
1212	57	1	22.77	200	110	220	84	4.56	5.44	0.62	1.34	3.46	1	4	0	0	0	0	0	0	1	0	0	0	1	0	0	0	0	0	0	0	0	1	0	2	0
1213	59	2	18.59	132	96	342	66.7	4.64	4.45	0.94	1.19	2.66	1	3	0	0	0	0	0	1	1	0	0	0	1	0	0	0	0	0	0	0	1	1	0	1	0
1214	75	1	22.58	140	76	228	73.6	4.49	2.94	0.62	1.11	1.42	1	1	1	0	1	0	0	0	0	0	0	1	1	0	0	0	0	0	1	0	0	1	0	1	0
1215	84	2	27.73	150	78	162	118.5	5.49	4.29	1.55	0.78	2.86	1	1	0	0	0	0	0	1	0	0	0	0	1	0	1	0	0	0	0	0	0	0	0	1	0
1216	68	3	24.22	150	80	227	57	5.86	4.22	1.33	0.92	2.67	1	2	0	0	0	0	0	0	1	0	0	0	0	0	0	0	0	0	0	0	0	0	0	3	0
1217	60	2	27.68	150	100	212	84	11.53	5.5	2.6	0.75	3.54	1	1	0	0	0	0	0	1	0	0	0	0	0	1	1	0	0	0	0	0	1	1	0	1	0
1218	68	5	28.41	140	80	253	76	5.32	4.95	1.3	0.99	3.36	1	1	0	0	0	0	0	0	1	0	0	0	1	0	0	0	0	0	0	0	1	1	0	1	0
1219	66	1	24.8	130	80	126	77.6	11.58	6.71	7.27	0.76	3	1	2	0	0	0	0	0	0	1	0	0	0	0	1	1	0	0	0	1	0	1	1	0	1	0
1220	70	3	24.49	130	84	204	76.3	3.21	6.5	1.93	0.91	4.21	1	1	0	0	0	0	1	0	0	0	0	0	0	0	1	0	0	0	0	0	1	1	0	1	0
1221	82	2	27.04	120	60	144	66	4.95	5.41	1.76	0.88	3.56	1	1	0	0	0	0	0	1	1	0	0	0	0	0	1	0	0	0	0	1	0	0	1	1	1
1222	78	4	22.6	160	80	199	43	8.71	6.73	1.24	1.45	4.25	0	1	0	0	0	0	0	0	1	0	0	0	1	1	1	0	0	0	0	1	0	0	0	3	1
1223	69	3	25.39	160	100	247	63.7	4.11	5.22	1.72	1.3	2.95	0	2	0	0	0	0	0	0	1	0	0	0	0	0	1	0	0	0	0	0	0	0	0	1	0
1224	63	2	20.51	120	88	265	68	4.54	4.93	1.12	1.04	3.13	1	3	0	0	0	0	0	1	1	0	0	0	0	0	0	0	0	0	0	0	0	0	0	3	0
1225	42	3	25.91	146	80	314	65	5.27	5.96	2.85	0.74	4.21	1	3	0	0	0	0	0	1	1	0	0	0	0	0	1	0	0	0	0	0	1	1	0	3	0
1226	65	4	22.09	160	90	203	156	6.45	5.29	1.11	1.27	3.32	1	3	0	0	0	0	0	1	1	0	0	1	1	1	0	0	0	0	0	0	1	1	0	1	0
1227	82	3	26.04	150	80	150	57	4.88	4.09	0.94	0.87	2.68	0	1	0	0	0	0	0	0	1	1	0	0	0	0	1	0	0	0	0	0	0	0	0	1	1
1228	75	1	24.65	140	90	174	62.6	4.48	2.87	0.66	1.15	1.29	0	3	0	0	0	0	0	0	0	0	0	1	1	0	0	1	0	0	0	0	0	0	0	3	0
1229	53	2	24.22	190	110	270	57	5.55	4.76	1.36	0.93	3.37	1	1	0	0	0	0	0	0	0	0	0	0	0	0	0	0	0	0	0	0	0	1	0	3	0
1230	55	1	26.83	150	90	172	84	4.3	6.38	1.18	1.08	4.35	1	2	0	0	0	0	0	0	1	0	0	0	1	0	1	0	0	0	0	0	1	1	0	1	0
1231	49	4	25.95	110	70	240	79	3.97	4.48	1.21	0.96	2.99	1	2	0	0	0	0	0	0	1	0	0	0	1	0	0	0	0	0	0	0	0	1	0	1	0
1232	58	2	24.22	130	90	190	73	5.54	3.97	1.08	0.78	2.8	1	3	0	0	0	0	0	0	1	0	0	0	1	0	1	0	0	0	0	0	0	1	0	1	0
1233	67	3	21.72	140	90	160	84.1	4.61	4.99	1.29	1.17	2.84	1	1	0	0	0	0	0	1	0	0	0	0	1	0	0	0	0	0	0	1	0	0	1	3	0
1234	61	3	32.53	120	80	125	63	12.71	4.76	1.88	0.81	3.04	1	4	0	0	0	0	0	1	1	0	0	0	1	1	1	0	0	0	0	0	1	1	0	1	1
1235	56	1	23.03	120	70	180	58	15.89	4.44	3.1	0.75	2.58	1	2	0	0	0	0	0	0	0	0	0	1	0	0	1	0	0	0	0	0	0	1	0	3	0
1236	68	3	28.4	140	80	136	86	4.83	5.69	1.01	1.07	3.96	1	1	0	0	0	0	0	0	1	0	0	0	0	0	1	0	0	0	0	0	0	1	0	3	0
1237	71	1	25.95	130	70	224	85	6.12	3.61	1.5	0.88	2.17	1	2	0	0	0	0	0	0	1	0	0	0	1	0	1	0	0	0	0	0	0	1	0	1	0
1238	75	2	19.03	170	100	161	57	3.73	4.51	0.79	1.38	2.41	1	1	0	0	0	0	0	0	1	0	0	0	0	0	0	0	0	0	0	0	1	1	0	2	0
1239	50	0	23.18	130	82	215	62	4.86	4.22	1.97	0.86	2.59	1	1	0	0	0	0	0	0	0	0	0	0	1	0	1	0	0	0	0	0	0	1	0	1	0
1240	66	1	24.21	130	80	173	70	4.31	4.49	0.93	1.15	2.85	1	1	0	0	0	0	0	0	0	1	0	0	0	0	0	0	1	0	0	0	1	1	0	2	0
1241	60	0	24.34	160	70	168	93	16.51	5.63	1.81	1.24	3.44	1	2	0	0	0	0	0	0	0	1	0	0	1	1	1	0	0	0	0	0	0	1	0	1	0
1243	69	1	29.73	130	90	308	65	8.34	4.51	1.8	0.77	3.08	1	2	0	0	0	0	0	0	1	0	0	0	1	1	1	0	0	0	0	0	0	0	0	1	0
1244	71	3	28.04	160	102	273	48	4.67	5.83	2.12	1.31	3.64	0	2	0	0	0	0	0	0	1	0	0	0	1	1	1	0	0	0	0	0	0	0	0	3	0
1245	83	2	26.67	130	80	217	55	5.61	5	1.43	0.98	3.53	0	1	0	0	0	0	0	0	1	0	0	0	1	0	0	0	0	0	0	0	0	0	0	1	1
1246	66	4	24.91	140	90	146	58	4.92	4.6	1.29	0.87	3.06	1	1	0	0	0	0	0	1	1	0	0	0	1	0	1	0	0	0	0	0	1	1	0	3	0
1247	77	4	26.12	140	72	248	76	5.56	4.38	2.73	0.78	2.42	1	1	0	0	0	0	0	0	1	0	0	0	1	0	1	0	0	0	0	0	0	1	0	1	0
1248	64	0	21.26	120	64	213	90	4.59	4.78	1.68	1.09	2.85	1	1	1	0	0	0	1	0	0	0	0	0	1	0	0	0	0	0	0	0	1	0	0	1	0
1249	60	2	23.44	120	70	284	37	4.4	4.55	0.84	1.5	2.56	0	1	0	0	0	0	0	0	0	0	0	0	0	0	0	0	0	0	0	0	0	0	0	3	0
1250	55	3	23.31	140	90	236	70	6.74	4.78	2.42	1.25	2.74	1	2	0	0	0	0	0	0	0	0	0	0	1	1	1	0	0	0	0	0	0	0	0	2	0
1251	70	5	22.49	125	80	155	66	4.65	4.2	0.85	1.04	2.69	1	1	0	0	0	0	0	0	1	0	0	0	0	0	0	0	0	0	0	1	0	0	0	2	1
1252	79	2	24.44	130	80	252	66	4.08	5.5	1.17	6.46	3.39	0	1	0	0	0	0	0	1	1	0	0	0	1	0	0	1	0	0	0	0	0	0	0	3	1
1253	31	2	28.68	120	98	209	73	8.53	9.31	1.52	0.91	7.36	1	4	0	0	0	0	0	0	0	0	0	0	1	0	1	0	0	0	0	0	0	1	0	1	0
1254	64	4	24.21	120	80	293	82	4.54	4.55	1.19	1.02	3.04	1	2	0	0	0	0	0	0	1	1	0	0	0	0	0	0	0	0	0	0	1	1	0	5	0
1255	67	2	23.44	130	80	239	59	5.25	6.51	1.96	1.14	4.52	0	1	0	0	0	0	0	0	0	0	0	0	0	0	1	0	0	0	0	0	0	0	0	3	0
1256	63	4	25.91	120	74	197	72	11.35	4.09	1.45	0.99	2.67	1	1	0	0	0	0	0	0	1	0	0	0	1	0	0	0	0	0	0	0	1	0	0	1	0
1257	54	2	23.83	160	90	195	65	5.17	5.37	1.26	1.01	3.8	0	2	0	0	0	0	0	0	1	0	0	0	0	0	1	0	0	0	0	0	0	0	0	3	0
1258	54	2	22.49	150	100	212	78	13.22	3.41	1.37	1.07	1.84	1	2	0	0	0	0	0	0	1	0	0	0	0	1	0	0	0	0	0	0	1	1	0	3	0
1259	68	0	29.14	150	102	284	75	8.44	5.94	2.77	0.99	3.83	0	2	0	0	0	0	0	0	0	1	0	0	1	1	1	0	0	0	0	0	0	0	0	1	1
1260	50	2	23.63	140	80	151	71	6.9	5.82	3.36	1.16	3.67	1	1	0	0	0	0	0	0	1	1	0	0	1	1	1	0	0	0	0	0	1	1	0	1	0
1261	65	3	25.31	160	100	452	59	8.4	4.37	1.59	1.05	2.68	1	2	0	0	0	0	0	0	1	0	0	0	1	0	0	0	0	0	0	0	1	0	0	3	0
1262	79	5	27.7	160	80	123	86	7.93	2.82	1.06	0.8	1.54	1	1	0	0	0	0	0	0	1	1	0	0	1	1	1	1	1	0	0	0	0	0	0	2	1
1263	88	3	27.06	170	90	218	74	4.11	6.24	1.36	1.61	3.78	0	1	0	0	0	0	0	0	1	0	0	0	1	0	1	0	0	0	0	0	0	0	0	1	0
1264	55	2	23.23	158	80	244	46	6.65	4.75	0.78	1.33	2.75	0	1	0	0	0	0	0	0	1	0	0	0	1	1	0	0	0	0	0	0	0	0	0	3	0
1265	73	0	25.01	135	85	158	76	4.97	4.1	1.32	1.47	1.86	1	2	0	0	0	0	0	0	1	0	0	0	0	0	0	0	0	0	0	0	1	1	0	1	0
1266	59	1	22.31	105	70	237	63	8.11	5.48	3.75	1.12	2.28	1	3	0	0	0	0	0	0	0	0	0	0	1	1	1	0	0	0	0	0	1	1	0	3	0
1267	66	2	21.97	130	64	283	58	4.73	5.19	1.42	0.91	3.62	1	4	0	0	0	0	0	0	1	0	0	0	0	0	1	0	0	0	0	0	0	1	0	1	0
1268	46	3	23.12	120	60	208	70	3.77	5.51	3.18	1.08	3.33	1	2	0	0	0	0	0	0	1	1	0	0	0	0	1	0	0	0	0	0	1	0	0	3	0
1269	88	0	27.06	120	70	229	51	4.6	2.89	2.21	0.72	1.42	1	1	0	0	0	0	0	0	0	0	0	0	1	0	1	1	0	0	0	0	0	0	0	2	0
1270	74	5	15.79	120	80	246	91	4.38	4.31	0.8	1.34	2.53	1	4	0	0	0	0	0	0	1	0	0	0	1	0	0	0	0	0	0	0	1	1	0	3	0
1271	81	2	22.19	145	85	149	88	5.03	3.6	1.08	1.25	1.96	1	1	0	0	0	0	0	1	0	0	0	0	0	0	0	0	0	0	0	0	1	1	0	1	0
1272	70	1	24.34	140	94	174	108	6.76	7.41	4.49	1.2	4.15	1	2	0	0	0	0	0	0	0	1	0	0	1	1	1	1	1	1	1	1	0	1	0	3	0
1273	77	2	28.65	130	78	172	111	4.45	5.4	1.49	1.16	3.53	1	2	0	0	0	0	0	0	0	0	0	0	1	0	0	0	0	0	0	0	0	0	0	3	0
1274	64	4	25.39	160	80	224	67	4.25	3.55	1.29	0.9	2.38	1	1	0	0	0	0	1	0	1	0	0	0	1	0	1	0	0	0	0	0	1	1	0	1	0
1275	53	3	18.37	130	70	246	178	4.17	5.37	1.52	0.97	3.79	1	2	0	0	0	0	0	0	1	0	0	0	1	1	1	0	0	0	0	0	1	1	0	1	0
1276	71	0	32.2	164	100	192	91	6.46	4.04	2.89	0.93	2.29	1	2	0	0	0	0	0	0	0	1	0	0	1	1	1	0	0	0	1	0	0	0	0	3	0
1277	57	2	21.48	200	120	269.596	51	4.3	5.08	0.91	1.54	3.17	1	3	0	0	0	0	0	0	0	0	0	0	0	0	0	0	0	0	0	0	1	1	0	3	0
1278	58	4	20.06	160	90	159	77	4.48	2.72	1.15	0.71	1.65	1	2	0	0	0	0	0	0	0	1	0	0	1	1	1	1	0	0	0	0	0	1	1	3	0
1279	49	1	27.68	140	100	379	80	5.17	5.49	1.54	1.18	3.6	1	1	0	0	0	0	0	0	1	0	0	0	1	0	0	0	0	0	0	0	1	1	0	1	0
1280	85	3	20	160	90	239	66	4.91	5.24	1.4	1.15	3.42	0	1	0	0	0	0	0	0	1	1	0	0	1	0	0	0	0	0	0	1	0	0	0	1	1
1281	76	1	22.22	130	80	237	84	4.77	4.28	2.32	0.74	2.44	0	1	0	0	0	0	0	0	0	0	0	0	1	0	1	0	0	0	0	0	0	0	0	3	0
1282	63	2	27.68	160	86	286	62	4.26	2.35	0.96	0.77	1.22	1	2	1	0	1	0	0	0	1	0	0	0	1	0	1	0	0	0	1	0	0	1	1	1	0
1283	47	4	26.78	186	120	212	67	5.08	5.17	2.04	0.87	3.57	1	4	0	0	0	0	0	0	1	0	0	0	1	1	1	0	0	0	0	0	0	0	0	3	1
1285	88	2	19.03	160	100	147	61	4.11	4.29	0.8	1.34	2.27	1	1	0	0	0	0	0	0	1	0	0	0	1	0	0	0	0	0	0	0	0	1	0	3	1
1286	59	3	25.95	130	80	194	63	5.61	3.97	0.57	1.42	2.17	1	3	0	0	0	0	0	0	0	0	0	0	1	0	0	0	0	0	0	0	0	0	0	5	0
1287	75	2	26.56	156	80	225	52	7.57	4.07	2.2	1.09	2.16	0	2	0	0	0	0	0	0	1	0	0	0	1	0	1	0	0	0	0	0	0	0	0	2	0
1288	65	2	24.03	190	110	312	95	4.96	4.8	1.1	1.14	3.05	1	2	0	0	0	0	0	0	1	0	0	0	1	0	0	0	0	0	0	0	0	1	0	1	0
1289	85	2	23.44	140	70	210	132	5.19	4.16	1.36	1.07	2.54	0	1	0	0	0	0	0	0	1	1	0	0	1	0	0	0	0	0	0	0	0	0	0	2	1
1290	74	5	26.57	164	118	115	83	6.26	4.36	1.17	0.76	3.1	1	1	0	1	0	0	0	0	1	0	0	1	1	0	1	1	1	0	0	0	0	0	0	2	1
1291	61	4	22.06	131	88	159	59	8.91	5.54	2.47	0.98	3.47	1	1	0	0	0	0	0	0	1	0	0	0	0	1	1	0	0	0	0	0	1	0	0	3	0
1292	55	5	21.3	140	90	236	94	5.7	4.01	0.97	1.13	2.41	1	2	0	0	0	0	0	0	1	0	0	0	0	0	0	0	0	0	0	0	1	1	0	1	0
1293	74	2	25.25	140	80	130	53	4.45	3.77	1.7	0.89	2.12	1	2	1	0	0	0	0	0	1	1	0	0	1	0	1	0	0	0	1	0	0	0	0	3	0
1294	64	0	23.44	160	80	205	46	4.9	5.9	1.85	1.21	3.77	0	2	0	0	0	0	0	0	0	0	0	0	0	0	1	0	0	0	0	0	0	0	0	1	0
1295	61	2	22.6	150	80	177	54	10.95	5.72	2.62	1.16	3.23	0	1	0	0	0	0	0	0	1	0	0	0	0	1	1	0	0	0	0	0	0	0	0	3	0
1296	79	2	20.45	130	80	211.46	75	4.73	4.09	0.66	1.15	2.55	1	1	0	0	0	0	0	0	1	1	0	1	1	0	0	0	0	0	0	0	0	0	0	3	0
1297	68	2	27.08	170	90	284	69	5.79	3.99	1.61	1.18	2.16	1	2	0	0	0	0	0	0	1	1	0	0	1	0	0	0	0	0	0	0	1	1	0	3	0
1298	73	3	26.67	130	80	172	89	4.64	4.27	1.67	0.81	2.57	1	1	0	1	0	0	0	0	1	0	0	0	0	0	1	0	0	0	0	0	0	0	0	2	0
1299	62	1	22.86	150	80	279	44	5.54	4.85	0.99	1.12	3.01	0	1	0	0	0	0	0	0	0	0	0	0	1	1	0	0	0	0	0	0	0	0	0	1	0
1300	66	1	23.45	150	76	170	86	5.06	6.34	1.98	0.86	4.4	1	1	0	0	0	0	0	1	1	0	0	0	1	0	1	0	0	0	0	0	0	1	0	3	0
1301	55	3	23.62	140	80	243	86	4.66	7	1.78	1.23	4.7	1	3	0	0	0	0	0	0	1	0	0	0	0	0	1	0	0	0	0	0	1	1	0	1	0
1302	75	0	27.34	170	80	200	129	8.81	6.11	3.3	1.11	3.42	0	2	1	0	1	0	0	0	0	0	0	0	1	1	1	1	0	0	0	0	0	0	0	3	0
1303	60	3	24.22	120	70	248	76	5.17	3.28	0.89	0.89	1.96	1	4	0	0	0	0	0	0	1	0	0	0	1	0	1	0	0	0	0	0	1	1	0	3	0
1304	50	2	26.88	160	110	216	72	4.77	4.17	1.64	1.04	2.65	1	4	0	0	0	0	0	0	1	0	0	0	1	0	0	0	0	0	0	0	1	1	0	3	0
1305	71	3	26.9	150	90	211	68	5.21	3.86	0.9	0.93	2.5	1	1	0	0	0	0	0	1	1	0	0	0	1	1	0	0	0	0	0	0	1	1	0	1	0
1306	66	1	24.45	120	70	136	60	4.42	4.55	1.57	1.31	2.56	1	2	0	0	0	0	0	1	1	0	0	0	1	0	0	1	0	0	0	0	1	0	0	3	0
1307	74	5	22.23	229	99	275	193	5.97	3.52	1.23	0.85	1.92	1	1	0	0	0	0	0	0	0	1	1	0	1	1	1	0	0	0	0	0	0	1	0	1	1
1308	73	1	20.76	130	80	201	97	5.31	2.64	1.25	0.89	1.19	1	1	1	0	1	0	0	0	0	0	0	0	0	0	1	0	0	0	1	0	0	1	0	3	0
1309	51	3	24.22	120	70	225	81	3.95	3.96	1.3	0.78	2.62	1	2	0	0	0	0	0	0	1	0	0	0	0	0	1	0	0	0	0	0	0	1	0	3	0
1310	76	1	23.19	100	60	87	74	4.2	3.07	0.92	1.04	1.51	0	1	0	1	1	0	0	0	0	0	0	0	1	0	0	1	1	0	1	0	0	0	0	2	0
1311	41	3	25.01	150	90	262	76	5.36	4.36	2.92	0.87	2.51	1	4	1	0	1	0	0	1	0	1	0	1	1	1	1	1	0	0	1	0	0	1	0	3	0
1312	62	3	20.76	160	80	188	69	4.59	5.4	0.93	1.33	3.31	1	3	0	0	0	0	0	1	1	0	0	0	1	0	0	0	0	0	0	0	1	1	0	3	0
1313	71	2	26.67	140	80	162	67	15.28	4.22	1.77	1.23	2.29	1	1	0	0	0	0	0	0	1	0	0	0	1	1	1	0	0	0	0	0	1	1	0	3	0
1314	65	4	18.94	140	80	192	88	12.19	4.24	1.61	0.88	2.74	1	2	0	0	0	0	0	1	1	1	0	0	1	1	1	0	0	0	0	0	0	1	0	1	1
1315	71	5	19.05	130	80	245	64	6.18	4.95	1.44	1.1	3.15	0	1	0	0	0	0	0	0	0	0	0	0	0	1	0	0	0	0	0	0	0	0	0	3	0
1316	74	2	21.48	120	70	136	78	4.06	3.22	0.62	1.11	1.82	0	2	1	0	0	0	0	1	1	0	0	0	0	0	0	0	1	0	0	0	0	0	0	2	0
1317	55	2	21.8	170	90	150	76	4.94	4.23	0.89	0.92	2.99	1	2	0	0	0	0	0	1	1	0	0	0	0	1	0	0	0	0	0	0	1	1	0	1	0
1318	59	4	22.6	120	82	320	55	4.78	4.79	1.18	0.9	3.47	0	1	0	0	0	0	0	1	0	1	0	0	0	0	1	0	0	0	0	1	0	0	0	1	1
1319	74	1	23.44	170	100	256	83	5.05	5.84	0.97	1.65	3.5	0	4	0	0	0	0	0	1	1	0	0	0	1	0	1	0	0	0	0	0	0	0	0	3	0
1320	62	1	22.04	140	80	218	88	5.36	4.86	0.96	0.92	3.37	0	1	0	0	0	0	1	0	0	0	0	0	1	0	0	0	0	0	0	0	0	0	0	1	1
1321	62	3	24.03	160	80	126	42	11.26	3.17	1.63	0.83	1.88	0	1	0	0	0	0	0	1	1	0	0	0	1	1	1	0	0	0	0	0	0	0	0	3	0
1322	67	1	26.12	145	80	246	96.8	4.29	3.9	1.64	1.07	2.19	1	3	0	0	0	0	0	0	0	0	0	0	1	0	0	1	0	0	0	0	0	0	0	3	0
1323	60	1	22.49	140	90	161	80	8.82	3.67	1.36	1.14	1.94	1	3	0	0	0	0	0	0	0	1	0	0	1	1	0	1	0	0	0	0	0	1	0	1	0
1324	53	1	24.84	150	100	170	70	5.39	5.28	4.92	0.98	2.84	1	2	0	0	0	0	0	0	1	0	0	1	0	0	1	0	0	0	0	0	0	0	0	5	0
1325	55	2	21.97	150	80	263	60	4.14	4.83	1.24	1.54	2.52	1	3	0	0	0	0	0	1	0	0	0	0	0	0	0	0	0	0	0	0	1	1	0	3	0
1326	62	0	25.71	158	98	195	86	6.28	4.24	1.65	1.05	2.58	1	3	0	0	0	0	0	0	0	0	0	0	1	0	0	0	0	0	0	0	0	0	0	3	0
1327	63	3	22.72	150	90	216.344	65	3.89	3.73	0.71	1.29	1.92	0	3	0	0	0	0	0	0	0	0	0	0	1	0	0	0	0	0	0	0	0	0	0	3	0
1328	69	2	26.67	130	80	208	78	4.22	5.49	1.62	1.2	3.44	0	2	0	0	0	0	0	0	1	0	0	0	1	0	0	0	0	0	0	0	0	0	1	3	0
1329	68	1	20.81	110	70	276	56	3.05	4.38	0.96	1.44	2.29	0	1	0	0	0	0	1	0	0	0	0	0	0	1	0	1	0	0	0	0	0	1	0	1	0
1330	66	3	19.03	150	100	187	68	5.21	4	0.75	1.91	1.8	1	2	0	0	0	0	0	1	1	0	0	1	0	0	0	0	0	0	0	0	1	0	0	3	0
1331	81	1	17.78	150	80	216	57	4.19	6.61	2.88	1.18	3.6	0	1	0	0	0	0	0	0	0	0	0	0	1	0	1	0	0	0	0	0	0	0	0	3	0
1332	80	4	22.89	140	80	205	59	6.32	5.15	3.66	1	2.72	0	2	0	0	0	0	0	0	1	0	0	0	0	1	1	0	0	0	0	0	0	0	0	3	0
1333	51	2	17.3	140	80	274	73	4.44	3.55	1.82	1.19	1.81	1	2	0	0	0	0	0	0	0	1	0	0	0	0	1	0	0	0	0	0	1	1	0	5	0
1334	47	5	22.86	130	90	246	65	4.15	3.14	1.19	0.84	1.94	1	4	0	1	1	0	0	1	1	1	0	1	0	0	1	0	0	0	0	0	0	0	0	4	0
1335	71	3	38.87	140	80	163	105	6.21	3.51	0.74	1.03	2.12	0	1	0	1	0	0	0	1	1	0	0	1	1	1	0	1	0	0	0	0	0	0	0	4	1
1336	65	3	21.97	148	100	153	823	4.11	3.89	0.99	0.92	2.38	1	2	0	0	0	0	0	1	1	0	0	1	1	0	0	0	0	1	0	0	0	0	0	1	0
1337	51	1	29.7	140	90	200	87	7.33	6.9	6.01	0.82	3.74	1	1	0	0	0	0	0	0	0	0	0	0	1	0	1	0	0	0	0	0	1	1	0	3	0
1338	49	2	24.22	130	90	211	74	3.94	3.89	0.98	1.3	2.15	1	1	0	0	0	0	0	0	1	0	0	0	1	0	0	0	0	0	0	0	1	0	0	3	1
1339	78	3	32.05	150	90	211	48	7.58	4.76	1.4	1.23	2.65	0	2	0	0	0	0	0	0	1	0	0	0	1	1	0	0	0	0	0	0	0	0	0	1	1
1340	56	3	24.91	205	115	193	108.9	9.58	6.35	2.86	1.02	3.57	0	1	0	0	0	0	0	1	1	0	0	0	1	0	1	0	0	0	0	0	1	0	0	3	0
1341	74	3	22.49	120	66	114	147	7.19	2.46	2.14	0.68	1.15	1	3	0	0	0	0	0	0	0	0	0	0	1	1	1	1	0	0	0	0	0	0	0	1	1
1342	64	3	26.67	150	92	207	67	4.59	4.94	0.75	1.24	3.17	0	2	0	0	0	0	0	1	1	0	0	1	1	0	0	0	0	0	0	0	0	0	0	1	1
1344	76	0	20.81	158	82	235	53	4.92	3.55	1.49	1.25	1.6	0	2	1	0	1	0	0	0	0	0	0	0	1	0	0	0	0	0	1	0	0	0	0	2	0
1345	69	0	21.63	150	80	171	59	5.42	5.16	1.18	1.8	2.65	1	3	1	0	0	0	0	0	1	1	0	0	1	1	0	0	0	0	1	0	0	0	1	2	0
1348	71	1	27.34	126	78	120	129	5.41	3.16	1.33	0.73	1.87	1	1	0	0	0	0	0	0	1	1	0	0	1	1	1	0	0	0	0	0	1	1	1	1	1
1350	63	2	23.66	120	80	197	60	4.59	3.11	1	0.76	2.06	1	1	0	0	0	0	1	0	0	0	0	0	0	0	1	0	0	0	0	0	1	1	0	1	1
1351	68	4	22.76	144	82	145	60	11.18	6.67	4.95	0.9	3.35	1	2	1	0	0	0	0	0	0	0	0	0	1	1	1	0	0	0	0	0	1	1	0	1	0
1352	48	1	28.01	150	110	161	73	4.62	2.88	1.32	0.89	1.46	1	4	0	0	0	0	0	0	0	0	0	0	1	0	1	0	1	0	0	0	0	0	0	2	0
1353	62	2	20.98	130	82	296	97	4.66	5.21	1.93	0.84	3.59	1	2	0	0	0	0	0	0	1	0	0	0	1	0	1	0	0	0	0	0	0	1	0	1	0
1354	57	4	24.22	160	90	252	47	8.75	6.9	2.36	1.09	4.62	0	4	0	0	0	0	0	0	1	0	0	0	1	1	1	0	0	0	0	0	0	0	0	1	1
1355	45	4	24.22	170	120	214	55	8.97	4.18	2.46	0.83	2.51	1	1	0	0	0	0	1	0	1	0	0	0	1	0	1	0	0	0	0	0	1	0	0	3	1
1356	82	2	26.57	144	76	215	94	4.7	3.13	0.81	0.84	1.91	1	1	1	0	0	0	0	0	1	0	0	0	1	0	1	0	0	0	1	0	0	0	0	1	0
1357	66	1	26.67	120	80	143	56	6.9	5.28	1.26	1.32	3.13	0	2	1	0	1	0	0	0	0	0	0	0	1	0	0	1	0	0	0	0	1	1	0	1	0
1358	79	1	19.72	128	64	249	69	5.14	5.15	2.76	1.17	3.06	0	2	0	0	0	0	0	0	1	1	0	0	1	0	1	0	0	0	0	0	0	0	0	1	0
1359	55	2	28.34	122	82	226	52	5.11	3.53	1.21	1.23	1.77	0	3	1	1	1	0	0	0	1	0	0	0	0	0	0	0	1	0	0	0	0	0	0	2	0
1360	75	2	20.02	142	80	177	61	9.13	4.86	1.18	1.14	2.98	1	1	0	0	0	0	0	1	1	0	0	0	1	0	0	0	1	0	0	0	1	0	0	1	1
1361	50	2	30.32	120	80	206	105	4.95	5.68	1.8	1.02	3.65	1	1	0	0	0	0	0	0	1	0	0	0	1	0	1	1	0	0	0	0	1	1	0	3	0
1362	62	1	19.47	170	100	219	81.8	5.35	5.46	1.35	1.63	3.03	1	1	0	0	0	0	0	1	1	0	0	0	1	0	0	0	0	0	0	0	1	1	0	5	0
1363	72	0	25.09	160	80	729	86	3.84	3.38	0.66	1.07	2.4296	1	3	0	0	0	0	0	0	0	1	0	0	1	0	1	0	0	0	0	0	1	1	0	1	0
1364	62	1	25.39	124	80	222	58	6.31	5.47	1.26	1.28	3.45	1	3	0	0	0	0	0	0	0	1	0	0	0	0	0	0	0	0	0	0	1	1	0	1	0
1365	63	0	28.23	128	80	201	68	5.1	3.36	1.48	1.07	1.66	1	3	1	0	1	0	0	0	0	0	0	0	0	0	0	1	0	0	1	0	0	0	0	3	0
1366	59	4	23.03	120	70	154	80	5.19	4.47	1.89	0.89	2.66	1	1	0	1	0	0	0	0	0	0	0	1	0	0	1	0	0	0	0	0	0	1	0	2	0
1367	45	5	22.86	120	80	234	57	5.95	3.09	1.57	0.75	1.83	1	3	0	0	0	0	1	1	1	0	0	0	1	1	1	0	0	0	0	0	1	1	0	1	1
1368	75	1	19.03	115	70	185	65	5.2	4.23	0.83	1.26	2.21	1	1	0	0	0	0	0	0	0	0	0	0	0	0	0	0	0	0	0	0	0	0	0	1	0
1369	79	4	26.83	136	80	197	91	5.11	4.73	1.26	1.09	3.02	1	1	0	0	0	0	0	1	1	0	0	0	1	0	0	0	0	0	0	0	1	0	0	1	1
1370	66	4	32.28	178	120	163	111	5	5.44	1.67	1.1	3.62	1	3	0	0	0	0	0	1	1	0	0	1	1	0	1	0	0	0	0	0	1	1	0	3	1
1371	66	5	24.9746	202	106	176	69	5.42	5.12	1.77	1.35	2.7	0	1	0	0	0	0	0	0	0	1	1	0	1	0	1	0	0	0	0	0	0	0	0	1	0
1372	58	1	19.82	120	70	217	70	4.03	3.61	0.65	1.13	2.24	1	2	0	0	0	0	0	0	0	0	0	0	0	0	0	0	0	0	0	0	0	1	0	5	0
1373	57	1	31.83	150	120	117	106	4.94	3.27	1.21	0.95568	1.92	1	1	0	1	0	0	0	0	0	0	0	0	1	0	0	0	1	0	0	0	1	0	0	2	0
1374	64	3	27.64	154	76	177	59	9.76	3.23	1.31	0.76	1.96	1	1	0	0	0	0	0	1	0	1	0	0	1	1	1	0	0	0	0	0	1	1	0	1	0
1375	55	1	21.85	140	80	162	55	4.82	4.32	1.45	0.96	2.69	1	1	0	0	0	0	0	0	0	1	0	0	1	0	0	0	0	0	0	0	1	1	0	1	1
1376	78	2	24.22	140	80	198	52	10.53	3.97	0.96	0.97	2.57	1	1	0	0	0	0	0	0	1	0	0	1	1	1	0	0	0	0	0	0	0	0	0	1	0
1377	60	3	22.49	160	100	255.454	48	9.8	3.36	1.14	0.8	1.97	1	1	0	0	0	0	0	1	1	0	0	0	0	1	1	0	0	0	0	0	1	0	0	1	0
1378	54	4	23.44	130	70	221	40.8	13.18	3.67	2.03	1.18	1.83	0	2	0	0	1	0	0	1	1	0	0	1	1	1	1	0	0	0	0	0	0	0	0	3	1
1379	84	0	24.22	170	90	125	111	4.2	3.97	1.76	0.9	2.49	1	2	0	0	0	0	0	1	0	0	0	0	1	0	1	0	0	0	0	0	0	1	0	3	0
1380	79	3	18.36	140	90	272	75.6	3.69	3.72	0.74	1.57	1.53	1	2	0	0	0	0	0	0	1	0	0	1	1	0	0	0	0	0	0	0	0	0	0	3	0
1381	81	3	27.55	168	100	335.379	87	3.95	3.34	0.89	0.86	2.15	1	1	0	0	0	0	0	1	1	0	0	1	1	0	1	0	0	0	0	1	0	1	0	1	1
1382	65	0	22.21	160	90	253	55	5.05	4.51	2.17	1.14	2.41	0	2	0	0	0	0	1	0	1	0	0	0	1	0	1	0	0	0	0	0	0	0	0	3	0
1384	87	3	23.44	164	84	291	49	5.73	5.02	0.78	1.69	2.58	0	1	0	0	0	0	0	0	1	0	0	0	0	0	0	0	0	0	0	0	0	0	0	1	1
1385	76	2	25.31	170	90	124	123.7	8.74	3.11	0.85	1.13	1.4	1	2	0	0	0	0	0	1	1	0	0	0	1	1	0	0	0	0	0	0	1	0	0	1	1
1386	33	2	37.58	150	100	211	82	5.64	5.95	4.55	0.87	3.3	1	1	0	0	0	0	0	0	1	0	0	0	1	0	1	0	0	0	0	0	1	1	0	5	0
1387	44	4	26.04	130	90	346	64.9	8.97	4.73	1.84	0.99	2.96	0	1	0	0	0	0	0	1	1	0	0	0	0	1	1	0	0	0	0	0	0	0	0	1	0
1388	54	0	26.78	130	80	220	107.6	5.03	2.86	0.9	0.75	1.66	1	4	1	0	0	0	0	0	1	0	0	0	1	1	1	0	0	0	1	0	1	0	0	3	0
1389	52	2	15	138	80	206	955.3	4.15	2.93	0.89	0.88	1.6	1	2	0	0	0	0	0	1	1	0	0	0	1	0	1	0	0	0	0	0	0	1	0	3	0
1390	79	5	24.38	178	80	229.639	74.7	5.05	5.14	1.53	1.02	3.15	0	1	0	0	0	0	0	0	1	0	0	0	1	0	0	0	0	0	0	0	0	0	0	1	1
1391	74	1	23.03	150	80	133	92.6	5.42	4.17	1.5	1.19	2.36	1	1	0	0	0	0	0	0	1	0	0	0	1	0	0	0	0	0	0	0	0	1	0	3	0
1392	77	4	22.77	120	80	150	80	3.85	3.15	1.76	0.7	1.92	1	1	0	0	0	0	0	1	1	0	0	0	0	1	1	0	0	0	0	0	0	0	0	1	1
1393	56	0	22.76	130	80	394	57.2	5.24	4.95	1.35	0.73	3.41	1	2	0	0	0	0	0	0	1	0	0	0	0	0	1	0	0	0	0	0	1	1	0	1	0
1394	51	0	22.86	152	86	260	71	4.06	4.88	1.32	1.16	3.01	1	1	0	0	0	0	0	0	0	0	0	0	1	0	0	0	0	0	0	0	1	1	0	1	0
1395	71	2	23.88	146	79.4426	266	44.3	7.21	4.37	4.38	0.86	1.98	0	1	0	0	0	0	0	1	1	0	0	0	1	1	1	0	0	0	0	0	0	0	0	1	0
1396	52	0	20.31	120	70	303	107.5	4.47	3.26	0.54	1.08	1.78	1	3	1	0	0	0	0	0	1	1	0	0	1	0	0	0	0	0	1	0	0	0	0	1	0
1397	36	2	31.48	160	100	300	73	6.61	2.73	1.12	0.82	1.52	1	1	0	0	0	0	0	0	0	0	0	0	1	1	1	1	0	0	1	0	0	0	0	3	0
1398	73	4	19.81	148	66	263	59	8.92	6.54	1.36	0.8	4.9	0	4	0	0	0	0	0	1	1	1	0	0	0	1	1	0	0	0	0	0	0	0	0	3	0
1399	61	1	24.22	90	60	214	109.6	4.03	5.05	6.03	0.65	1.64	1	3	0	0	0	0	0	0	0	1	0	0	1	0	1	0	0	0	0	0	0	1	0	3	0
1400	77	3	19.53	164	70	175	47.4	6.16	5.76	1.45	1.26	3.78	0	2	0	0	0	0	0	1	1	0	0	0	1	0	1	0	0	0	0	0	0	0	0	1	1
1401	65	2	25.39	130	80	345	51	4	3.18	0.85	1.07	1.87	1	2	0	0	0	0	0	1	1	1	0	0	0	0	0	0	0	0	0	0	1	0	0	3	0
1402	61	0	22.5952	150	90	190	70	5.31	4.39	1.2	0.89	2.88	1	2	0	0	0	0	0	0	0	1	0	0	1	1	1	0	0	0	0	0	0	1	0	3	0
1403	80	5	16.44	148	80	219	47	4.05	4.08	1.04	1.02	2.37	0	1	0	0	0	0	0	1	1	0	0	0	1	0	0	0	1	0	0	0	0	0	0	2	1
1404	82	3	22.22	110	60	77	120.5	3.87	2.84	0.39	1.23	1.26	0	2	1	0	0	0	0	0	1	0	0	0	1	0	0	1	1	0	0	0	0	0	0	2	0
1405	68	1	21.0225	130	80	199	59.2	7.68	4.77	1.92	0.83	3.33	1	3	0	0	0	0	0	0	1	0	0	0	0	0	1	0	0	0	0	0	0	1	0	1	0
1406	67	3	26.12	150	80	116	55.3	4.58	5.07	1.91	1.12	3.3	1	2	0	0	0	0	0	1	0	0	0	0	0	1	1	0	0	0	0	0	0	0	0	1	0
1408	84	0	22.22	150	80	156	52	4.65	4.58	1.01	1.77	2.08	0	1	0	0	0	0	0	0	1	0	0	0	1	0	0	0	0	0	1	0	0	0	0	1	0
1409	61	2	23.05	150	90	206	49.3	8.01	3	0.49	1.34	1.39	0	1	0	0	0	0	0	1	1	0	0	0	0	1	0	0	0	0	0	0	0	0	0	3	0
1410	55	1	19.53	120	80	292	55	6.85	3.68	2.88	0.64	2	1	1	0	0	0	0	0	1	1	0	0	0	0	1	1	0	0	0	0	0	0	1	0	1	1
1411	63	0	20.07	140	96	18	74.2	3.58	3.91851	1.13	1.24	1.58	1	3	0	0	0	0	0	0	0	0	0	0	1	0	1	0	0	0	0	0	1	1	0	3	0
1413	64	0	23.51	120	70	249	70.3	4.83	4.68	1.24	0.84	3.15	1	2	0	0	0	0	0	0	1	0	0	1	1	1	1	0	0	0	0	0	1	1	0	5	0
1414	72	4	20.31	125	75	154	65	4.12	3.84	0.85	1.1	2.4	1	3	0	0	0	0	0	0	0	1	0	0	1	0	0	0	0	0	0	0	1	1	0	3	0
1415	49	1	27.68	174	108	218	50.6	12.52	4.35	4.21	1	2.05	1	2	0	0	0	0	0	1	1	0	0	0	1	1	1	0	0	0	0	0	1	1	0	3	0
1416	60	5	27.68	160	100	217	53	6.27	3.58	1.77	0.79	2.41	1	2	0	0	0	0	1	1	0	0	0	0	1	0	1	0	0	0	0	0	1	0	0	1	0
1417	73	1	26.04	168	80	115	102.6	7.2	3.02	1.11	0.63	2.18	0	2	1	0	1	0	0	0	0	1	0	0	1	1	1	0	0	0	1	0	0	0	1	1	0
1418	59	0	24.22	160	80	145	56.7	5.77	5.04	5.74	0.72	2.03	1	2	0	0	0	0	0	0	0	0	0	0	1	0	1	0	0	0	1	0	1	1	0	3	0
1419	71	3	22.49	170	100	116	84	9.29	4.48	1.99	0.73	3.13	1	2	1	0	0	0	0	1	0	0	0	0	1	1	1	0	0	0	0	0	0	0	0	1	1
1420	69	0	22.04	150	80	178	53.4	4.12	3.66	0.94	0.88	2.58	1	2	0	0	0	0	0	0	1	1	0	0	1	0	1	0	0	0	1	0	0	1	0	1	1
1421	69	2	19.53	165	80	165	44.9	4.73	4.51	0.98	1.61	2.41	0	2	0	0	0	0	0	1	1	0	0	0	1	0	0	0	0	0	0	0	0	0	0	3	0
1422	56	4	23.53	160	62	193	39	16.56	5.2	5	0.8	1.31	0	2	0	0	0	0	0	1	1	0	0	0	1	1	1	0	0	0	0	0	0	0	0	3	0
1423	49	0	29.07	130	90	150	82.4	4.33	3.92	1.87	0.88	2.51	1	1	0	0	0	0	0	0	0	1	0	0	0	0	1	0	0	0	0	0	0	1	0	1	0
1424	38	3	30.28	158.826	104	185	55	10.22	5.67	10.74	0.79	2.08	1	2	0	0	0	0	0	1	1	0	0	0	0	1	1	0	0	0	0	0	1	1	0	3	1
1425	59	3	22.86	160	100	236	109	4.79	5.02	2.79	0.82	3.32	1	1	0	0	0	0	0	1	1	0	0	0	1	0	1	0	0	0	0	0	1	1	0	1	1
1426	63	3	23.88	140	78	171	61	5.37	4.65	0.93	1.14	2.93	1	1	0	0	0	0	0	1	0	1	0	1	1	0	0	0	0	0	0	0	0	0	0	1	0
1427	71	0	20.76	165	80	217	63.7	4.03	4.16	1.56	0.95	2.53	1	1	0	0	0	0	0	0	1	0	0	1	1	0	0	0	0	0	0	0	1	1	0	3	0
1428	78	2	22.6	150	80	198	60	4.37	4.66	1.26	0.97	2.99	0	1	0	0	0	0	0	1	1	0	0	0	1	0	0	0	0	0	0	0	0	0	0	1	0
1429	65	1	23.18	120	70	142	599.3	5.77	2.56	1.98	0.57	1.54	1	2	0	0	0	0	0	1	0	0	0	0	0	0	1	0	0	0	0	0	0	1	0	3	0
1431	65	0	28.13	160	70	179	49.8	5.16	4.47	1.16	1.33	2.63	0	2	0	0	0	0	0	0	0	0	0	0	1	0	0	0	0	0	0	0	0	0	0	1	0
1432	56	2	25.25	150	70	196	72	4.58	6.05	1.25	0.75	4.54	1	2	0	0	0	0	0	1	0	0	0	0	1	1	1	0	0	0	0	0	1	1	0	1	0
1433	81	3	17.78	140	100	150	55.3	4.54	5.08	0.8	1.32	3.16	0	1	1	0	0	0	0	1	1	0	0	0	1	0	0	0	0	0	1	0	0	0	0	1	0
1435	65	2	23.51	130	80	176	65.9	3.96	3.89	0.78	1.49	1.81	1	1	0	0	0	0	0	1	1	0	0	0	0	0	0	0	0	0	0	0	1	1	0	3	0
1436	64	0	20.76	160	80	213	106.9	7.71	5.21	1.75	0.87	3.64	1	1	0	0	0	0	0	0	0	1	0	0	1	1	1	0	0	0	0	0	1	0	0	5	0
1437	69	1	22.94	160	90	232	47.6	5.92	3.09	0.85	0.79	1.97	1	1	0	0	0	0	0	1	1	0	0	0	0	1	1	0	0	0	0	0	0	0	0	1	0
1438	77	3	24.84	140	90	156	76.9	5.32	3.97	1.58	0.88	2.61	1	1	0	0	0	0	0	0	0	1	0	0	1	0	1	0	0	0	0	0	0	0	0	1	0
1439	73	3	24.22	130	80	222	144	5.06	4.63	0.89	1.42	2.58	1	1	0	0	0	0	0	1	0	0	0	0	0	0	0	0	0	0	0	0	0	1	0	1	0
1440	81	2	26.23	130	80	266	109.4	4.44	3.79	1.82	0.89	2.36	1	1	1	0	1	0	1	0	0	0	0	0	1	0	1	0	1	0	0	0	0	1	0	2	0
1441	76	0	21.48	160	80	298	101.3	5.43	4.95	1.29	0.98	3.46	1	3	0	0	0	0	0	0	1	0	0	0	1	0	0	0	0	0	0	0	1	0	0	1	0
1442	65	1	35.55	160	90	188	77.7	4.73	4.3	1.55	0.88	3	1	1	0	0	0	0	0	0	0	1	0	0	1	0	1	0	0	0	0	0	0	1	0	1	0
1443	74	4	30.11	175	95	154	62	4.65	4.04	1.22	1.35	2.14	0	2	0	0	0	0	0	0	1	0	0	0	1	0	0	0	0	0	1	0	0	0	0	3	1
1444	88	5	18.73	150	90	242	44.6	4.28	5.18	1.54	1.43	3.27	0	1	0	0	0	0	0	1	1	0	0	0	1	0	0	0	0	0	0	0	0	0	0	1	1
1445	88	1	22.6	150	68	167	50	4.16	3.39	0.77	1.06	2.03	0	1	0	0	0	0	0	0	0	0	0	1	0	0	0	0	0	0	0	0	0	0	0	3	0
1446	63	0	24.68	135	85	172	80	4.09	2.93	1.38	0.81	1.58	1	3	0	0	0	0	0	0	0	1	0	0	1	0	1	0	0	0	1	0	1	1	0	1	0
1447	72	0	29.14	140	80	123	64.2	10.55	2.41	1.49	0.83	1	0	1	0	0	0	0	0	0	1	0	0	0	0	1	1	1	0	0	0	0	0	1	0	1	1
1448	56	2	23.03	170	100	209	74	3.93	3.34	0.67	0.97	2	1	2	0	0	0	0	0	1	1	0	0	0	0	0	0	0	0	0	0	0	0	1	0	1	0
1449	41	1	29.41	180	120	251	77.6	4.15	4.44	1.74	0.82	3.12	1	3	0	0	0	0	0	0	1	0	0	0	1	0	1	0	0	0	0	0	0	0	0	3	0
1450	61	0	25.25	140	80	206	73.9	6.4	4.27	1.82	1.04	2.61	1	2	0	0	0	0	0	0	0	1	0	0	0	1	1	0	0	0	0	0	0	1	0	3	0
1451	62	1	20.28	172	114	194	77.6	4.29	5.7	0.99	1.27	3.55	1	2	0	0	0	0	0	0	0	1	0	0	0	0	0	0	0	0	0	0	1	1	0	1	0
1452	44	2	30.12	160	86	288	84	4.33	4.14	1.89	0.92	2.78	1	2	0	0	0	0	0	1	1	0	0	0	1	0	1	1	0	0	0	0	0	1	0	1	0
1453	66	3	22.23	130	80	205	83.2	6.87	4.6	2.01	0.96	3.1	1	2	1	0	0	0	0	0	1	0	0	0	1	1	1	0	0	0	0	0	0	0	0	3	0
1454	52	1	24.22	130	86	277	72	5.37	3.36	1.72	0.79	2.13	1	1	0	0	0	0	0	1	0	0	0	0	1	0	1	0	0	0	0	0	0	1	0	3	1
1455	45	3	27.06	128	72	166	72	4.97	5.47	2.1	0.98	3.69	1	2	0	0	0	0	0	1	0	0	0	0	0	0	1	0	0	0	0	0	1	0	0	3	0
1456	56	0	22.86	165	100	213.139	71	4.64	4.54	1.68	1.03	2.89	1	2	0	0	0	0	0	0	0	0	0	0	1	0	0	0	0	0	0	0	0	0	0	3	0
1457	86	0	19.53	158	80	193	66	3.91	6.96	1.41	1.16	5.13	1	1	0	0	0	0	0	0	0	0	0	0	1	0	1	0	0	0	0	0	0	0	0	3	0
1458	60	3	25.71	140	100	220	110	4.69	5.57	1.62	0.98	3.67	1	1	0	0	0	0	1	1	1	0	0	0	0	0	1	0	0	0	0	0	1	1	0	1	0
1459	56	0	27.34	120	70	282	46	3.89	4.96	0.95	1.2	3.38	0	1	0	0	0	0	0	0	1	0	0	0	0	0	0	0	0	0	0	0	0	0	0	3	0
1460	39	3	30.49	140	90	144	70	4.26	5.2	2.79	0.78	3.44	1	1	0	0	0	0	0	1	0	1	0	1	0	0	1	0	0	0	0	0	1	1	0	1	0
1461	70	5	21.45	160	80	226	92	4.88	3.69	2.75	0.65	1.89	1	2	1	0	1	0	0	0	1	0	0	0	1	0	1	1	0	0	1	0	1	1	0	1	1
1462	39	3	26.57	180	120	177	59	5.33	5.19	3.6	0.89	3.27	1	2	0	0	0	0	0	1	1	0	0	1	1	0	1	0	0	0	0	0	1	1	0	1	0
1463	80	1	22.48	160	90	173	47.3	4.3	3.79	0.75	1.54	1.76	0	1	0	0	0	0	0	0	0	0	0	1	1	0	0	0	0	0	0	0	0	0	0	3	0
1464	71	1	23.88	122	80	113	63.9	5.58	2.93	0.33	1.23	1.42	1	1	0	0	0	0	0	0	1	0	0	0	0	0	0	0	0	0	0	0	0	0	0	3	0
1465	70	2	25.95	140	80	238	72.5	4.06	4.58	2.41	0.92	2.72	1	1	0	0	0	0	0	1	1	0	0	0	0	0	1	0	0	0	0	0	1	1	0	1	0
1466	52	4	25.1	150	90	218	69.9	8.86	4.79	2.29	0.61	3.46	1	1	0	0	0	0	0	1	1	0	0	0	1	1	1	0	0	0	0	0	0	0	0	1	0
1467	75	3	25.71	130	80	259	77	4.39	3.32	2.17	0.92	1.79	1	1	1	0	1	0	0	1	0	0	0	0	1	0	1	1	0	0	0	0	1	1	0	1	1
1468	72	1	24.65	145	75	249	81.2	3.51	5.51	3.24	0.84	2.76	0	3	0	0	0	0	0	0	0	1	0	0	1	1	1	0	0	0	0	0	0	0	0	3	0
1469	54	0	25.46	160	100	247	59	10.01	4.39	1.16	1.09	2.81	1	3	0	0	0	0	0	0	1	0	0	0	0	1	0	0	0	0	0	0	0	1	0	3	0
1470	65	1	24.8	160	80	251	68	6.35	4.04	1.48	0.79	2.69	1	2	0	0	0	0	0	1	1	0	0	0	1	1	1	0	0	0	0	0	1	1	0	3	1
1471	71	3	20.78	130	70	158	57	2.86	4.65	1.13	1.27	2.55	0	1	0	0	0	0	0	1	1	0	0	0	0	1	0	0	0	0	0	0	0	0	0	1	1
1472	49	4	23.14	120	80	244	50.9	5.02	3.04	0.99	0.71	1.87	1	2	0	0	0	0	0	1	1	0	0	1	0	0	1	0	0	0	0	0	0	1	0	3	0
1473	70	2	20.98	122	72	145	72	3.64	4.28	1.59	0.88	2.55	1	3	0	0	0	0	0	1	1	0	0	0	1	0	1	0	0	0	0	0	0	1	0	1	0
1474	70	1	23.32	145	80	231	1.16	4.73	4.89	1.16	1.05	3.06	1	2	0	0	0	0	0	0	1	0	0	0	0	0	0	0	0	0	0	0	0	1	0	1	1
1475	69	3	19.88	158	88	121	77.3	8.32	2.83	0.44	0.89	1.64	1	2	0	0	0	0	0	1	0	0	0	0	1	1	1	0	0	0	0	0	0	0	0	1	1
1477	52	2	22.86	120	88	186	65	4.02	4.15	1.69	0.91	2.71656	1	1	0	0	0	0	0	1	1	0	0	0	1	0	1	0	0	0	0	0	1	1	0	1	0
1478	58	4	24.97	120	80	391	51	4.99	4.77	1.35	0.86	3.12	0	1	0	0	0	0	0	0	1	0	0	0	0	0	1	0	0	0	0	0	0	0	0	1	0
1479	62	2	22.6589	126	70	209	74.7	4.3	4.56	1.44	1.04	2.8	1	2	0	0	0	0	0	0	1	0	0	0	0	0	0	0	0	0	0	0	1	1	0	1	0
1480	65	0	21.26	100	70	188	82	4.55	2.43	0.57	0.73	1.41	1	2	1	0	0	0	0	0	1	0	0	0	1	0	1	0	0	0	1	0	1	0	0	1	0
1481	68	1	29.03	160	90	209	57	12.07	5.84	1.67	1.34	3.29	1	2	0	0	0	0	0	0	0	0	1	0	1	1	1	0	0	0	0	0	1	1	0	3	0
1482	53	0	23.74	140	90	212	64	4.93	4.19	1.9	0.92	2.4	1	3	0	0	0	0	0	0	0	0	0	0	1	0	1	0	1	0	0	0	1	1	0	1	0
1483	60	1	21.83	140	70	187	98.2	5.24	1.99	1.31	0.46	1.09	1	2	0	0	0	0	0	0	0	0	0	0	1	1	1	0	0	0	0	0	1	1	0	1	0
1484	93	2	14.38	120	60	99	253.6	5.04	6.04	1.58	1.25	3.41	0	1	0	0	0	0	0	0	1	0	0	0	0	0	1	1	1	0	0	0	0	0	0	2	1
1485	56	3	28.09	180	100	168	73	4.56	6.14	3.09	1.18	3.34	1	3	0	0	0	0	0	1	0	0	0	0	0	0	1	0	0	0	0	0	1	1	0	3	0
1486	70	5	27.12	140	80	265.692	41	7.27	3.7	1.15	0.89	2.17	0	1	0	0	1	0	0	1	1	0	0	0	1	1	1	0	1	0	0	0	0	0	0	5	1
1487	77	1	18.17	130	80	273	67	4.01	5.57	1.1	1.27	3.54	1	2	0	0	0	0	0	0	1	0	0	0	1	0	0	0	0	0	0	0	1	1	0	1	0
1488	76	3	23.26	190	100	90	68.2	4.26	3.36	0.79	1.1	2.04	1	4	0	0	0	0	0	0	1	0	0	1	0	0	0	0	0	0	0	0	0	0	0	3	0
1489	57	3	26.57	120	80	339	76	4.5	3.47	2	0.76	1.91	1	4	0	0	0	0	0	0	1	0	0	1	1	0	1	0	0	0	0	0	1	1	0	1	0
1490	63	2	29.3	146	84	190	70.5	4.28	4.61	1.7	0.82	2.94	1	2	0	0	0	0	0	0	1	0	0	0	0	0	1	0	0	0	0	0	1	1	0	1	0
1492	50	1	22.03	120	70	227	67.5	4.63	2.24	2.52	0.73	2.42	1	2	0	0	0	0	0	0	0	0	0	0	0	0	1	0	0	0	0	0	0	1	0	3	0
1493	70	3	16.02	160	90	183	539	7.89	5.35	1.25	1.16	3.56	1	2	0	0	0	0	0	1	0	0	0	0	0	1	0	0	0	0	0	0	1	1	0	1	0
1494	78	2	22.49	140	90	107	71	4.12	2.93	0.59	1.17	1.51	1	1	1	0	1	0	0	0	1	0	0	0	0	0	0	1	0	0	0	0	0	0	0	1	0
1495	69	5	27.68	150	90	176	77	3.94	4.29	1.13	1.11	2.9	1	3	1	0	0	0	0	1	1	0	0	0	1	0	0	1	0	0	1	0	0	1	0	3	0
1496	55	1	27.73	160	80	214	65	6.62	3.33	1.21	0.9	2.38	1	2	0	0	0	0	0	0	1	0	0	0	1	0	1	0	0	0	0	0	1	1	0	3	0
1497	65	2	20.4	160	90	244	46	4.84	4.18	1.25	1.17	2.48	0	1	0	0	0	0	0	0	1	0	0	0	0	0	0	0	1	0	0	0	0	0	0	2	0
1498	82	3	20.28	140	80	125	88	4.06	4.23	1.85	0.88	2.69	1	1	0	0	0	0	0	1	0	0	0	1	0	0	1	0	0	0	0	0	1	1	0	1	0
1499	37	1	33.13	150	80	321	93	4.74	3.73	1.29	0.65	2.84	1	2	0	0	0	0	0	0	0	0	0	1	1	0	1	0	0	0	0	0	0	1	0	3	0
1500	61	3	20.96	148	90	228	1.71	1	2.92	1.71	1.1	1.46	0	1	0	0	0	0	0	1	1	0	0	0	1	1	1	0	0	0	0	0	0	0	0	1	0
1501	79	4	20.76	118	66	163	76	4.94	2.18	0.7	0.97	1.06	1	1	1	0	1	0	0	1	1	0	0	0	1	0	0	1	0	0	0	0	1	1	0	3	0
1502	63	1	23.53	120	80	167	64.2	6.7	5.16	2.28	0.83	0.9	1	2	0	0	0	0	0	0	0	1	0	0	1	0	1	0	0	0	0	0	0	1	0	1	0
1503	61	2	21.01	168	100	136	65	5.05	3.65	1.35	0.83	2.39	0	3	0	0	0	0	0	1	1	0	0	0	1	0	1	0	0	0	0	0	0	0	0	3	0
1504	46	0	30.3	144	102	300	60	5.25	4.75	3.17	0.94	3.12	0	2	0	0	0	0	0	0	0	1	0	0	1	0	1	0	0	0	0	0	0	0	0	1	0
1505	73	4	20.7	120	70	155	72.3	3.55	3.24	0.59	0.85	2.34	1	2	0	0	0	0	0	1	1	0	0	0	1	1	1	0	0	0	1	0	0	1	0	3	0
1506	48	4	24.91	140	90	235	82.8	6.65	4.18	1.83	0.98	2.71	1	1	0	0	0	0	0	1	1	0	0	0	1	0	1	0	0	0	0	0	0	0	0	1	0
1507	85	2	26.57	180	74	121	107.2	5.39	3.26	0.85	0.89	2.11	1	3	0	0	0	0	1	0	0	0	0	0	1	0	1	0	0	0	1	0	0	0	0	3	1
1508	80	2	22.22	140	70	171	57	6.49	5.1	1.91	1.01	3.37	0	1	0	0	0	0	0	1	1	0	0	0	1	1	1	0	1	0	0	0	0	0	0	2	1
1509	31	3	29.38	165	119	247	70	4.37	4.12	2	0.91	2.86	1	2	0	0	0	0	1	1	0	0	0	0	1	0	1	0	0	0	0	0	0	1	0	1	0
1510	70	2	28.3	158	80	182	60.4	9.08	5.24	2.43	0.87	3.47	0	1	0	0	0	0	0	1	1	0	0	0	1	1	1	0	0	0	0	0	0	0	0	1	0
1511	82	2	20.76	160	80	93	80	13.65	4.32	2.25	0.91	2.29	1	1	0	0	0	0	0	0	1	0	0	0	1	1	1	0	0	0	0	0	1	1	0	1	1
1512	65	1	24.94	168	94	38	90.8	11.32	4.85	1.91	1.18	2.96	1	1	0	0	0	0	0	1	0	0	0	0	1	0	1	0	0	0	0	0	0	0	0	3	0
1513	68	0	32.11	130	80	243	67	4.47	4.63	3.71	0.71	2.44	1	1	0	0	1	0	0	0	0	0	0	0	1	0	1	0	0	0	0	0	0	1	0	1	0
1514	53	2	28.72	150	96	175	64	9.45	5.53	3.44	0.95	2.92	1	1	0	0	0	0	0	0	1	0	0	0	1	0	1	0	0	0	0	0	0	0	0	1	0
1515	60	2	22.49	160	100	302	60	6.95	5.4	1.83	1.39	3.12	1	1	0	0	0	0	0	1	0	0	0	0	1	1	1	0	0	0	0	0	0	0	0	3	0
1516	68	2	26.95	144	68	108	84	5.04	3.77	1.13	0.78	2.62	1	4	0	0	0	0	0	1	1	0	0	0	1	0	1	1	0	0	0	0	0	0	0	3	0
1517	69	2	27.36	171	117	182	77	6.79	5	1.17	0.86	3.15	1	2	0	0	0	0	0	1	1	0	0	0	0	0	1	0	0	0	0	1	1	1	0	1	1
1518	83	2	19.49	140	80	227	52	4.04	7	0.84	1.7	4.44	0	2	0	0	0	0	0	1	1	0	0	0	1	0	1	0	0	0	0	0	0	0	0	1	1
1519	79	4	19.03	140	80	194	70.2	4.73	3.66969	1.38	0.86	3.23	1	2	0	0	0	0	0	1	1	0	0	0	1	0	1	0	0	0	0	0	0	0	0	3	0
1520	61	2	24.73	115	70	189	83	5.79	2.14	1.08	0.83	0.86	1	2	0	0	0	0	0	1	1	0	0	0	0	1	1	1	0	1	0	0	1	1	0	3	0
1521	65	0	18.69	160	86	106	53.8	4.67	3.24	0.55	1.45	1.42	1	1	0	0	0	0	0	0	0	1	0	0	0	0	0	0	0	0	0	0	0	1	0	3	0
1522	53	3	21.3	154	92	349	68	3.75	4.64	1.68	1.48	2.37	1	1	0	0	0	0	0	1	1	0	0	1	1	0	0	0	0	0	0	0	1	1	0	3	1
1523	71	2	20.28	156	88	79	75	4	3.55	1.47	1.53	1.47	1	2	0	0	0	0	0	1	1	0	0	0	1	0	0	0	0	0	0	0	1	1	0	3	1
1524	55	2	23.44	170	90	195	83	7.53	5.18	1.8	1.28	3.1	1	1	1	0	1	0	0	1	1	0	0	0	1	1	1	1	0	0	1	0	1	1	0	3	0
1525	59	2	23.44	120	80	250	46	5.1	5.22	0.92	1.4	3.28	0	3	0	0	0	0	0	0	1	0	0	0	0	0	0	0	0	0	0	0	0	0	0	3	0
1526	79	2	22.65	150	70	231	86	5.16	5.01	1.36	1.17	3.04	1	3	0	0	0	0	0	1	1	0	0	0	1	0	0	1	0	0	0	0	1	0	0	3	0
1527	67	2	27.05	150	85	167	90	8.1	4.36	2.21	0.88	2.42	1	2	0	0	0	0	0	1	1	0	0	0	1	1	1	0	0	0	0	0	0	1	0	1	0
1528	66	1	23.03	140	90	128.337	66	6.65	3.27	1.47	0.7	2.47	1	1	0	0	0	0	0	0	0	0	0	1	1	0	1	0	0	0	0	0	0	1	0	3	0
1529	67	2	21.72	146	80	128	72	4.95	3.73	1.65	0.72	2.83	1	1	0	0	0	0	1	0	1	0	0	0	1	1	1	1	0	0	0	0	0	0	0	1	0
1530	85	3	26.26	150	80	190	91	5	2.98	0.78	1.17	1.59	1	1	0	0	0	0	0	0	1	0	0	1	1	1	0	0	0	0	0	0	0	0	0	1	1
1531	60	0	25.53	126	80	161	65.1	5.05	3.63	2.57	0.79	2.32	1	1	0	0	0	0	0	0	0	0	0	0	0	0	1	0	0	0	0	0	1	1	0	1	0
1532	33	2	26.73	120	88	306	69	4.07	5.81	6.61	0.82	3.37	1	1	0	0	0	0	0	1	1	0	0	0	0	0	1	0	0	0	0	0	1	1	0	3	0
1533	86	1	18.49	120	80	142	51.7	5.95	3.77	0.67	1.46	2.18	0	4	0	0	0	0	0	1	1	0	0	0	0	0	0	0	0	0	0	0	0	0	0	2	0
1534	68	2	25.71	130	80	117	65	4.56	4.18	1.29	1.23	2.78	1	2	0	0	0	0	0	1	1	0	0	0	1	0	0	0	0	0	0	0	0	0	0	3	0
1535	70	4	23.44	146	88	143	52.1	5.81	3.15	0.86	1.022	1.94	0	1	0	0	0	0	0	0	1	0	0	0	1	1	0	0	0	0	0	0	0	0	0	1	1
1536	51	4	30.48	170	102	214	89	4.23	4.91	2.56	1.05	2.92	1	4	1	0	0	0	0	1	0	0	0	1	1	0	1	0	0	0	0	1	0	1	0	4	0
1537	53	1	24.22	130	80	87	51	5.34	2.45	1.16	0.9	1.15	1	3	1	0	1	0	0	0	0	0	0	0	1	1	1	0	0	0	1	0	0	0	0	1	0
1539	61	3	24.22	160	100	163	80	5.99	4.89	1.19	1.14	3.25	1	1	0	0	0	0	0	1	1	0	0	0	1	0	0	0	0	0	0	0	0	1	0	3	1
1540	68	1	24.24	140	90	190	94	4.85	2.77	1.84	0.68	1.48	1	2	0	0	0	0	0	0	1	1	0	0	1	0	1	0	0	0	0	0	0	1	0	1	0
1541	67	0	21.97	220	120	179	78.1	5.57	4.48	1.04	1.07	2.85	1	1	0	0	0	0	0	0	1	0	0	0	1	0	0	0	0	0	0	0	1	0	0	3	0
1542	86	4	27.34	140	80	160	56.7	4.12	4.6	0.77	1.27	2.8	0	1	0	0	0	0	0	1	1	0	0	1	0	0	0	0	0	0	0	0	0	0	0	1	1
1543	68	2	25.39	136	80	226	36	7.41	4.23	1.45	1	2.45	0	1	0	0	0	0	0	0	1	0	0	0	0	1	0	0	0	0	0	0	0	0	0	1	1
1544	65	4	22.39	160	90	195	73.3	4.61	5.14	1.07	1.1	3.38	1	1	0	0	0	0	0	0	1	0	0	0	1	0	0	0	0	0	0	0	0	0	0	3	0
1545	56	2	24.34	140	86	229	72	4.66	4.08	1.83	0.72	2.81	1	1	0	0	0	0	0	0	1	0	0	0	1	0	1	0	0	0	0	0	1	1	0	3	0
1546	86	0	25.39	120	70	166	71.9	6.16	3.82	1.26	2.28	0.69	0	2	0	0	0	0	0	0	0	0	0	0	1	0	0	0	1	0	0	0	0	0	0	2	0
1547	85	3	24.03	150	78	176	73.1	6.61	5.89	1.51	1.4	3.51	0	1	0	0	0	0	0	1	1	0	0	0	0	0	1	0	0	0	0	0	0	0	0	1	0
1548	70	1	28.72	164	70	202	47	4.35	3.47	1.32	1.04	1.87	0	1	0	0	0	0	0	0	1	0	0	0	1	0	0	0	0	0	0	0	0	0	1	3	0
1549	77	3	20.76	132	70	345	70.1	9.42	4.58	0.55	1.32	2.76	1	1	0	0	0	0	0	1	1	0	0	0	0	1	0	0	0	0	0	0	0	1	0	3	0
1550	60	2	20.9	140	90	205	76.7	4.33	4.98	1.28	0.87	3.45	1	4	0	0	0	0	0	1	1	0	0	0	0	0	1	0	0	0	0	0	1	1	0	3	0
1551	82	4	26.84	150	80	234	56	9.73	4.17	0.94	1.29	2.3	0	2	0	0	0	0	0	1	1	0	0	0	1	1	0	0	0	0	1	0	0	0	0	3	0
1552	69	0	26.04	160	80	144	41.8	6.19	4.43	0.84	1.39	2.49	0	1	0	0	0	0	0	1	1	0	0	0	1	0	0	0	0	0	0	0	0	0	0	3	0
1553	52	1	23.05	132	80	79	68	4.9	2.84	2.1	0.75	1.68	1	1	0	0	0	0	0	0	0	0	0	1	0	0	1	0	0	0	0	0	0	0	0	3	0
1554	60	1	24.46	148	90	284	53.1	4.32	4.92	1.36	1	3.35	1	1	0	0	0	0	0	1	0	0	0	0	1	0	0	0	0	0	0	0	1	1	0	1	0
1555	64	4	20.81	145	70	234	61	8.1	6.29	1.83	1.48	3.78	0	3	0	0	0	0	0	1	1	0	0	0	1	1	1	0	0	0	0	0	0	0	0	3	0
1557	63	2	20.81	170	80	320	55	4.36	3.33	1.01	1.03	1.83	1	2	0	0	0	0	0	1	0	0	0	0	0	0	0	0	0	0	0	0	0	1	0	1	0
1558	57	3	24.61	158	92	139	64.4	5.23	4.25	1.46	1.22	2.41	1	3	0	0	0	0	0	1	1	0	0	0	1	0	0	0	0	0	0	0	1	1	0	1	1
1559	73	0	23.44	140	80	158	110.1	4.87	4.24	1.02	1.07	2.67	1	3	1	0	1	0	0	1	0	0	0	0	1	0	0	1	0	0	0	1	0	0	0	3	0
1560	69	2	24.49	130	100	127	73.7	5.49	7.09	1.35	1.52	4.5	1	2	0	0	0	0	0	1	0	1	0	0	1	0	1	0	0	0	0	0	1	1	0	1	0
1561	96	3	17.8	180	70	130	195	4.46	5.33	1.06	1.28	3.07	0	1	0	0	0	0	0	1	1	0	0	0	1	0	0	0	0	0	0	0	0	0	0	3	1
1562	65	0	27.68	126	74	97	95	7.62	2.38	2.01	0.65	1.21	1	2	0	0	0	0	0	0	0	0	0	0	0	1	1	0	0	0	0	0	0	0	0	1	0
1563	75	0	32.88	145	90	187	55.1	5.68	4.94	1.81	1.26	2.98	0	1	0	0	1	0	0	0	0	0	0	0	1	0	1	0	0	0	0	0	0	0	0	3	0
1564	70	0	25.71	160	100	192.004	48	4.69	3.64	1.01	1.02	2.11	0	4	0	0	0	0	0	0	0	1	0	0	1	0	0	0	0	0	0	0	0	0	1	5	0
1565	71	1	19.53	106	70	98	41.2	5.55	3.97	1.07	1.47	1.87	0	1	0	0	1	0	0	0	0	0	0	1	1	0	0	0	0	0	1	1	0	0	0	5	0
1566	62	4	24.8	159.462	90	158	57	14.52	4.17	1.19	0.81	2.88	1	3	0	0	0	0	0	1	1	0	0	0	1	1	1	0	0	0	0	0	0	0	0	1	0
1567	71	2	26.17	140	80	178	70	9.07	2.33	0.46	0.92	1.02	1	3	1	0	1	0	0	0	1	0	0	0	1	1	0	0	0	0	0	0	1	0	0	1	0
1568	60	4	26.04	164	86	240	37.5	7.58	6.95	1.94	0.94	4.79	0	1	0	0	0	0	0	1	1	0	0	0	1	1	1	0	0	0	0	0	0	0	0	3	1
1569	72	4	28.73	120	70	154	78	3.93	3.79	1.66	0.93	2.33	1	3	0	0	0	0	0	1	1	0	0	0	1	0	0	0	0	0	0	0	1	1	0	3	0
1570	71	5	24.22	170	90	209.342	97.8	5.03	3.93	0.69	1.12	2.36	1	2	0	0	0	0	0	1	1	0	0	0	1	1	0	0	0	0	0	0	1	0	0	1	0
1571	77	2	22.49	170	80	290	69	8.72	4.22	0.62	0.95	2.84	0	1	0	0	0	0	0	0	1	0	0	0	1	1	0	0	0	0	0	0	0	0	0	3	0
1573	64	2	20.81	130	80	245	51	4.65	4.25	1.39	1.09	2.39	0	1	0	0	0	0	0	0	1	0	0	0	1	0	0	0	0	0	0	0	0	0	0	3	0
1574	60	3	23.66	138	82	211	228.8	7.49	3.77	1.15	1.03	2.26	1	1	0	0	0	0	0	1	1	0	0	0	0	1	0	0	0	0	0	0	0	0	0	1	0
1575	49	2	26.73	140	80	147	67	4.14	4.07	2.74	0.96	2.42	1	2	0	0	0	0	0	1	1	0	0	0	1	0	1	0	0	0	1	0	0	0	0	3	0
1576	87	3	19.14	110	80	171	81	4.86	5.07	1.21	1.4	3.25	0	1	0	0	0	0	0	1	0	0	0	0	0	0	0	0	1	0	0	0	0	0	0	2	0
1577	60	5	27.44	200	100	130	95	6.72	4.33	2.2	1.05	2.11	1	3	0	0	0	0	0	1	1	0	0	0	1	1	1	0	0	0	0	0	0	0	0	1	1
1578	60	3	23.78	130	80	138	100	8.31	4.21	2.57	0.85	2.34	1	1	0	0	0	0	0	1	1	0	0	1	0	1	1	0	0	0	0	0	0	1	0	3	1
1579	62	1	23.88	160	80	202.185	65	4.5	4.1	6.48	0.68	1.6	1	1	0	0	0	0	0	0	0	1	0	0	1	0	1	0	0	0	0	0	0	0	0	3	0
1580	60	2	20.57	145	82	254	37.6	14.86	3.51	0.9	1.1	2	1	1	0	0	0	0	0	0	1	0	0	0	0	1	0	0	0	0	0	0	1	0	0	3	0
1581	55	4	23.18	162	108	328	66	3.67	3.34	1.9	0.96	1.54	1	1	0	0	0	0	0	0	1	1	0	0	1	0	1	0	0	0	0	0	1	1	0	1	0
1582	71	2	23.94	148	88	115	73	4.88	3.56	1.25	0.89	2.22	1	1	0	0	0	0	0	1	1	0	0	1	0	0	1	0	0	0	0	0	0	0	0	3	1
1583	47	4	26.06	166	102	242	55	5.6	4.26	2.12	0.97	2.59	1	2	0	0	0	0	0	0	1	0	0	0	0	0	1	0	0	0	0	0	0	1	0	3	0
1584	72	1	18.59	180	100	192	70.4	6.52	4.42	0.97	1.14	2.7	1	1	1	0	0	0	0	0	1	0	0	1	1	1	0	0	0	1	0	0	1	0	0	3	0
1586	29	1	22.04	110	80	214	60	4.4	6.23	1.48	0.99	4.44	1	2	0	0	0	0	0	0	0	1	0	0	0	0	1	0	0	0	0	0	0	1	0	4	0
1587	90	2	23.05	125	80	119	79	4.3	4.56	1.22	0.98	2.64	1	1	0	0	0	0	0	0	1	0	0	0	0	0	0	0	0	0	0	0	0	0	0	2	0
1588	62	2	25.34	125	80	196	68	5.08	4.7	3.22	0.83	2.6	1	3	0	0	0	0	0	0	1	0	0	0	0	0	1	0	0	0	0	0	0	1	0	3	0
1589	54	2	17.72	110	60	118	69	4.45	3.14	0.87	1.31	1.2	1	1	0	0	0	0	0	0	0	0	0	0	0	0	0	0	0	0	0	0	0	1	0	1	0
1590	71	4	27.22	150	80	213	69	4.64	4.83	1.9	1.09	2.81	1	2	0	0	0	0	0	1	1	0	0	0	0	0	1	0	0	0	0	0	1	0	0	1	1
1591	81	4	27.94	124	80	235	48.9	5.37	2.79	1.07	0.86	1.43	0	1	0	0	0	0	0	1	1	0	0	0	1	0	1	0	0	0	0	1	0	0	0	1	1
1592	79	4	24.12	146	82	146	51	6.39	2.89	0.94	0.97	1.44	0	1	1	0	0	0	0	1	1	0	0	0	1	0	0	1	0	0	0	0	0	0	0	2	1
1593	82	5	22.65	144	76	153	62	9.94	5.82	1.22	1.7	3.26	1	2	0	0	0	0	0	1	1	0	0	0	1	1	1	0	0	0	0	0	1	1	0	1	1
1594	69	1	22.76	138	80	185	77	5.2	8.3	1.73	2.49	4.47	1	1	0	0	0	0	0	0	0	0	0	0	0	0	1	0	0	0	0	0	1	1	0	1	0
1595	62	1	27.34	140	86	237	40	12.17	3.63	2.2	0.8	1.64	0	1	0	0	0	0	0	1	1	0	0	0	1	1	1	0	0	0	0	0	0	0	0	3	0
1596	60	3	19.53	170	100	195	72.9	6.13	3.33	0.78	0.99	1.88	1	2	0	0	0	0	0	1	1	0	0	0	0	0	0	0	0	0	0	0	0	1	1	3	0
1597	83	4	27.56	120	80	213	56	4.92	3.47	0.53	1.92	0.85	0	1	0	0	1	0	0	1	1	0	0	0	1	0	0	1	1	0	0	0	0	0	0	2	0
1598	72	2	25	130	90	308	79.1	4.55	3.16	1.17	0.91	1.7	0	1	1	0	1	0	0	0	1	1	0	0	1	0	1	0	1	0	1	0	0	0	0	2	0
1599	77	2	24.22	130	70	183	57	4.93	3.91	1.54	1.15	2.32	1	2	1	0	0	0	0	1	0	0	0	0	1	0	0	1	0	0	0	0	0	0	0	3	0
1600	62	0	23.67	145	80	255	67.8	5.64	3.85	1.95	0.8	2.29	1	3	1	0	0	0	0	0	0	0	0	0	1	0	1	0	0	0	1	0	0	1	0	3	0
1602	61	1	22.65	150	82	187	86.2	6.3	4.95	1.56	1.38	2.84	1	2	0	0	0	0	0	0	0	0	0	1	0	0	0	0	0	0	0	0	1	1	0	3	0
1603	71	2	23.83	142	80	120	68	3.8	4.15	2.78	0.94	2.34	1	1	0	0	0	0	0	1	1	0	0	0	1	0	1	0	0	0	1	0	0	1	0	1	0
1604	51	1	26.42	150	90	167	55.6	13.41	3.48	3.95	0.79	1.58	1	1	0	0	0	0	0	1	0	0	0	0	1	1	1	0	0	0	0	0	0	1	0	1	0
1605	62	1	21.47	145	90	201	67	8.21	5.05	1.61	1.36	3.03	1	3	1	0	1	0	0	0	1	0	0	0	1	1	0	0	0	0	0	0	1	1	0	1	0
1606	59	0	25.51	110	70	374	203	4.95	4.15	1.57	1.16	2.25	1	1	0	0	0	0	0	0	1	0	0	0	1	0	0	0	0	0	0	0	0	0	0	3	0
1607	67	0	22.99	142	86	126	79	5.97	3.15	1.3	0.92	1.63	1	1	1	0	1	0	0	0	0	0	0	0	1	0	0	0	0	0	1	0	1	1	0	1	0
1608	67	0	28.62	180	100	194	62	7.4	4.67	3.1	1.33	2.26	0	1	0	0	0	0	0	0	1	0	0	0	1	1	1	0	0	0	0	0	0	0	0	3	1
1609	71	0	24.65	150	90	205	39.7	4.58	5.19	0.94	1.37	3.09	0	1	0	0	0	0	0	1	0	0	0	0	0	0	0	0	0	0	0	0	0	0	0	3	0
1610	75	2	24.77	120	70	227.19	111.6	4.82	3.42	0.93	1.54	1.16	1	2	0	0	0	0	1	1	0	0	0	0	0	0	0	0	0	0	0	0	1	1	0	3	0
1611	61	4	23.44	140	80	167	76	4.52	3.97	1.54	0.76	2.63	1	2	0	0	0	0	0	0	1	0	0	0	1	0	1	0	0	0	0	0	1	1	0	3	0
1612	75	2	18.37	120	60	235	78.1	4.66	4.46	1.41	0.86	2.94	1	4	0	0	0	0	1	0	0	0	0	0	1	0	1	1	0	0	0	0	0	1	0	1	0
1613	79	2	23.11	180	90	297	53.6	4.81	3.55	1.66	0.89	2.05	0	1	0	0	0	0	0	1	1	0	0	0	1	0	1	0	0	0	0	0	0	0	0	1	1
1614	63	4	22.68	150	82	220	77	4.59	4.21	1.27	0.81	2.85	1	2	0	0	0	0	1	1	1	0	0	0	0	0	1	0	0	0	0	0	0	1	0	3	1
1615	73	1	25.71	128	80	203	67	5.78	6.11	1.23	1.73	4.14	1	1	1	0	1	0	0	1	1	0	0	0	1	1	1	0	0	0	1	0	0	0	1	3	0
1616	81	1	28.73	140	80	184	100	3.87	4.68	1.09	1	3.26	1	3	0	0	0	0	0	0	0	0	0	0	1	0	0	0	0	0	0	0	1	0	0	3	0
1617	83	2	18.73	144	72	164	89.5	4.8	4.82	1.62	0.8	3.35	0	1	0	0	0	0	0	1	1	0	0	0	1	0	1	0	0	0	0	0	0	0	0	3	0
1618	63	2	24.91	150	90	201	63.6	4.33	3.97	1.23	1.07	2.34	1	2	0	0	0	0	0	1	0	0	0	0	1	0	0	0	0	0	0	0	1	0	0	3	0
1619	61	2	21.22	120	70	314	90.1	7.01	3.72	1.53	1.17961	2.34	1	2	0	0	0	0	0	0	1	0	0	0	1	0	0	0	0	0	0	1	0	1	0	1	0
1620	64	5	26.89	142	78	213	69.6	5.1	4.27	1.14	1.06	1.83	0	2	0	0	0	0	0	1	1	0	0	1	1	1	0	0	0	0	0	0	0	0	0	1	0
1621	83	3	22.89	130	70	141	44	6.65	3.77	1.47	0.85	2.35	0	1	0	0	0	0	0	0	1	0	0	0	1	0	1	0	1	0	0	0	0	0	0	3	0
1622	77	3	24.65	160	80	164	68	9.26	4.66	1.33	0.85	2.94	0	1	0	0	0	0	1	0	1	0	0	0	1	1	1	0	0	0	0	0	0	0	0	3	0
1623	65	2	24.22	156	94	132	69	5.15	4.28	0.82	1.64	2.43	1	2	0	0	0	0	0	0	1	0	0	1	0	0	0	0	0	0	0	0	1	1	0	3	0
1624	80	2	23.44	148	88	180	87.6	6.62	4.45	1.37	1.32	2.46	0	2	1	0	1	0	0	1	1	0	0	0	1	1	0	0	1	0	0	0	0	0	0	2	0
1626	73	5	23.03	180	100	181	89	6.11	4.02	3.56	0.7	2.24	1	1	1	0	0	0	0	1	1	0	0	0	1	1	1	0	0	0	0	0	0	0	0	2	0
1627	61	0	21.45	120	90	141	55	8.82	4.26	0.82	1.2	2.68	1	1	0	0	0	0	0	0	1	0	0	0	0	0	0	0	0	0	0	0	1	1	0	1	0
1628	56	0	26.95	120	70	289	50	4.74	4.93	1.39	1.1	3.4	0	1	0	0	0	0	0	0	0	0	0	0	0	1	0	0	0	0	0	0	0	0	0	3	0
1629	76	4	23.44	160	100	135	41	6.81	4.28	1.31	0.95	2.67	0	1	0	0	0	0	0	0	1	1	0	0	1	0	0	0	0	0	0	0	0	0	0	1	0
1630	48	1	26.57	120	80	150	76.8	4.02	4.26	1.62	0.95	2.67	1	3	0	0	0	0	0	1	1	0	0	0	1	0	0	0	0	0	0	0	0	1	0	1	0
1631	58	4	20.45	190	80	261	61.2	4.67	3.73	1.14	0.98	2.17	1	1	0	0	0	0	0	1	1	0	0	0	0	0	0	0	0	0	0	0	1	1	0	1	0
1632	68	2	28.23	150	84	198	68	5.04	4.41	1.73	0.66	3.3	1	1	0	0	0	0	0	1	1	0	0	0	0	0	1	0	0	0	0	0	1	1	0	1	0
1633	67	2	29.76	152	90	202	64.6	3.71	4.36	1.81	1.09	2	0	1	0	0	0	0	0	0	1	0	0	0	1	0	1	0	0	0	0	0	0	0	0	1	0
1634	71	1	25.35	144	74	126	62.5	9.45	3.55	2.05	0.75	2.19	1	1	0	0	0	0	0	0	0	0	0	0	1	1	1	0	0	0	0	0	0	1	0	3	0
1635	62	3	20.76	108	70	248	76	5.26	3.18	1.46	0.91	1.49	0	2	1	0	1	0	1	1	1	0	0	0	1	0	1	0	0	0	1	0	0	0	1	1	0
1636	72	4	19.03	150	81.6675	183	59	5.09	4.52	0.83	1.63	2.18	1	1	0	0	0	0	0	1	1	0	0	0	1	0	0	0	0	0	0	0	1	1	0	1	1
1637	51	2	27.04	130	80	152	73	5.42	4.83	7.3	5.42	2.87	1	1	0	0	0	0	0	1	1	0	0	0	1	0	1	0	0	0	1	0	1	0	0	3	0
1638	55	4	24.21	148	82	297	99	6.04	5.8	2.96	0.76	4.09	1	1	1	0	0	0	0	0	1	0	0	0	1	0	1	0	0	0	0	1	0	1	0	1	1
1639	63	3	27.66	146	80	198	100	8.22	4.15	5.03	0.67	1.77	1	1	0	0	0	0	0	0	1	0	0	1	1	0	1	0	0	0	0	0	0	1	0	3	0
1640	43	4	20.31	150	108	230	39	4.2	4.2	1.41	1.45	2.27	0	1	1	0	1	0	0	0	1	0	0	0	0	0	0	0	0	0	1	0	0	0	1	1	1
1641	59	0	24.82	158	80	188	85.6	8.62	4.22	2.98	0.88	2.37	1	2	0	0	0	0	0	1	0	0	0	0	1	0	1	0	0	0	0	0	1	0	0	1	0
1642	64	2	23.88	150	90	146	56	5.15	2.73	1.4	0.86	1.57	1	2	0	0	0	0	0	1	1	0	0	0	1	0	1	0	0	0	0	0	1	1	0	3	0
1643	69	0	20.92	130	70	191	63.5	4.89	3.92	0.6	1.72	1.71	0	1	0	0	0	0	0	0	0	0	0	0	0	0	0	0	0	0	0	0	0	0	0	3	0
1644	71	1	24.97	120	80	138	55.8	5	4.79	1.44	1.26	2.93	0	1	0	0	0	0	0	1	1	1	0	0	1	0	0	0	0	0	0	0	0	0	0	1	0
1645	60	2	28.01	172	88	221	81	4.08	5.38	1.27	0.73	4.37	1	2	0	0	0	0	0	1	1	0	0	0	0	0	1	0	0	0	0	0	0	1	0	1	0
1646	59	2	24.09	124	68	199	71	4.63	6.81	0.98	1.16	5.04	1	3	0	0	0	0	0	1	1	0	0	1	0	0	1	0	0	0	0	0	0	0	0	3	0
1647	57	4	29.14	120	84	186	56	5	5.31	1.811	1.08	3.49	0	1	0	0	0	0	0	1	1	0	0	0	1	0	1	0	0	0	0	0	0	0	0	1	0
1648	58	5	21.3	132	78	255	95.3	4.72	4.04	1.75	0.73	2.78	1	2	0	0	0	0	0	1	1	0	0	0	0	0	1	0	0	0	0	0	0	1	0	1	0
1649	51	3	23.66	120	70	356	138	5.63	6.3	3.9	0.75	3.9	1	2	0	0	0	0	0	0	1	0	0	0	0	1	1	0	0	0	0	0	0	1	0	1	1
1650	63	0	20.7	140	85	160	51	5.1	2.95	0.89	0.88	1.67	0	3	0	0	0	0	0	0	0	0	0	0	1	0	1	0	0	0	0	0	0	0	0	3	0
1651	53	5	25.95	190	100	220	97	5.37	5.67	1.94	1.17	3.86	1	1	0	0	0	0	0	1	1	0	0	0	1	0	1	0	0	0	0	0	1	1	0	1	0
1652	53	0	23.32	160	100	137	53	5.86	2.72	1.06	0.79	1.38	1	2	0	0	0	0	0	0	0	0	0	0	1	0	1	0	0	0	1	0	0	1	0	1	0
1653	85	5	20.81	156	80	159	59	9.01	4.5	1.53	0.98	2.86	0	1	0	0	0	0	1	1	0	0	0	0	0	0	0	0	0	0	0	0	0	0	0	1	1
1654	62	1	23.88	120	70	189	67	8.03	4.28	1.22	0.99	2.91	1	3	0	0	0	1	0	0	0	0	0	1	0	1	0	0	0	0	0	0	0	1	0	1	0
1655	76	2	23.53	130	70	238	83	5.8	5.55	1.13	0.86	4.29	1	1	0	0	0	0	0	1	0	0	0	0	0	0	1	0	0	0	0	0	0	1	0	3	0
1656	67	0	15.61	130	80	105	37	9.61	5.55	1.98	1.33	3.31	0	1	0	0	1	0	0	0	0	0	0	0	0	1	1	0	0	0	1	0	0	0	0	2	0
1657	53	2	24.97	158	86	255	34	12.51	7.61	3.91	1.11	4.98	0	1	0	0	0	0	0	1	0	0	0	0	0	1	1	0	0	0	0	0	0	0	0	3	0
1658	52	1	25.31	175	98	212	97	5.51	4.61	2.18	1.18	2.61	1	3	0	0	0	0	0	0	0	0	0	0	1	0	1	0	0	0	0	0	1	1	0	1	0
1659	59	3	25.71	140	80	193	66	5.98	3.8	1.4	0.77	2.51	1	3	0	0	0	0	0	1	1	0	0	0	1	1	1	0	0	0	0	0	1	0	0	3	0
1660	75	3	20.28	180	100	201	56.5	4.57	3.91	0.8	1.41	2.08	1	1	0	0	0	0	0	1	1	0	0	0	1	0	0	0	0	0	0	0	1	1	0	1	0
1661	67	2	24	152	80	142	48	5.15	4.66	1.68	1.11	2.85	0	1	0	0	0	0	0	1	1	0	0	0	1	0	0	0	0	0	0	0	0	0	0	1	0
1662	81	1	26.73	140	80	213	78.5	7.96	3.56	1.28	0.8	2.23	1	4	0	0	0	0	0	0	1	0	0	0	1	0	1	0	0	0	0	0	0	0	0	1	0
1663	69	1	27.34	140	92	203	64.1	10.07	4.51	4.03	0.89	2.38	1	1	1	0	1	0	1	0	0	0	0	0	1	1	1	0	0	0	1	0	1	1	0	2	0
1664	69	1	28.01	170	100	306	82	4.92	6.83	4	0.86	4.86	1	1	0	0	0	0	0	0	0	0	0	0	1	0	1	0	0	0	0	0	0	0	0	1	1
1665	63	2	27.55	146	80	232	81	5.33	5.9	1.14	1.14	4.47	1	2	0	0	0	0	0	1	1	0	0	0	0	0	1	0	0	0	0	0	1	1	0	1	0
1666	72	0	24.22	144	84	283	49	7.27	4.36	1.27	0.91	3.18	1	2	0	0	0	0	0	0	0	0	0	0	1	0	1	0	0	0	0	1	0	0	0	5	1
1667	45	4	33.8	170	110	131	78.7	4.28	4.61	2.42	0.72	3.29	1	1	0	0	0	0	0	1	1	0	0	0	1	0	1	0	0	0	0	0	0	1	0	1	0
1668	66	1	27.64	140	80	125	115	6.98	4.02	1.19	1.07	2.71	1	1	0	0	0	0	0	1	0	0	0	0	1	0	0	0	0	0	0	0	1	1	0	3	0
1669	75	1	25.91	150	90	208	53	5.7	4.53	0.98	10.7	3.06	0	1	0	0	0	0	0	0	1	0	0	0	0	0	0	0	0	0	0	0	0	0	0	3	0
1670	70	3	24.61	160	90	237	74	7.13	3.66	3.1	0.82	2.11	0	1	1	0	0	0	0	1	1	0	0	0	0	0	1	0	0	0	1	0	1	0	0	3	0
1671	70	0	21.47	142	90	243	75	4.45	4.15	0.91	1.08	2.75	1	3	0	0	0	0	0	0	0	1	0	0	0	0	0	0	0	0	0	0	0	1	0	3	0
1672	78	0	23.94	100	60	161	99.1	4.53	3.62	0.77	0.69	2.62	1	1	0	0	0	0	0	0	0	0	0	0	1	0	1	0	0	0	0	0	0	0	0	5	0
1673	75	0	23.51	104	72	139	88	4.75	2.95	1.07	1.02	1.4	1	2	1	0	1	0	0	1	0	0	0	0	0	0	0	0	0	0	1	0	1	1	0	5	0
1674	73	2	23.74	160	90	242	59	4.5	4.49	0.78	1.3	2.8	1	4	0	0	0	0	0	1	0	0	0	0	0	0	0	0	0	0	0	0	0	0	0	3	0
1675	68	0	28.89	166	94	189	57	6.7	4.71	1.66	1.24	2.99	0	1	0	0	0	0	0	0	0	0	0	0	1	0	0	0	0	0	0	0	0	0	0	1	0
1676	81	2	25	170	96	145	58.5	12.04	4.02	2.12	0.8	2.75	0	1	0	0	0	0	0	1	1	1	0	0	1	1	1	0	0	0	0	0	0	0	0	3	0
1677	59	3	24.49	150	98	201	69.7	4.83	6.28	5.25	1.32	2.77	1	3	0	0	0	0	0	1	1	0	0	0	0	0	1	0	0	0	0	0	1	1	0	1	0
1678	59	4	25.95	140	96	228	78.8	7.13	4.43	1.39	0.77	3.14	1	2	0	0	0	0	0	1	1	0	0	0	0	0	1	0	0	0	0	0	1	1	0	1	0
1679	44	1	30.12	162	106	298	76	4.32	4.48	1.2	0.84	3.32	1	1	0	0	0	0	0	0	0	0	0	0	1	0	1	0	0	0	0	0	1	1	0	3	0
1680	82	0	25.4	146	90	155	65.7	5.46	3.14	1.43	0.76	2.01	1	3	0	0	0	0	0	0	0	0	0	0	1	0	1	0	0	0	0	0	0	0	0	5	0
1681	60	1	22.22	160	80	256	38.7	7.05	6.03	1.97	1.18	3.96	0	1	0	0	0	0	0	1	0	0	0	0	0	0	1	0	0	0	0	0	1	0	0	1	0
1682	51	3	23.66	144	88	214	57	5.37	3.49	1.28	0.89	2.15	1	2	0	0	0	0	0	1	0	0	0	0	0	0	1	0	0	0	0	0	0	1	0	3	0
1683	68	2	23.88	120	70	136	105.3	4.39	4.18	1.26	1.1	2.64	1	2	0	0	0	0	0	1	0	1	0	0	1	0	0	0	0	0	0	0	0	0	0	3	0
1684	71	3	24.69	146	80	187	125	7.72	4.42	2.31	0.71	2.95	1	2	0	0	0	0	0	0	0	0	0	0	1	0	1	0	0	0	1	0	1	1	0	1	1
1685	79	1	26.37	140	80	149	68	6.07	3.62	1.51	0.88	2.36	1	4	0	0	0	0	0	0	0	0	0	0	1	0	1	0	0	0	0	0	1	0	0	1	0
1686	68	1	23.5	110	70	259	41	4.65	4.08	0.78	1.47	2.07	0	2	0	0	0	0	0	0	1	1	0	1	0	0	0	0	0	0	0	0	0	0	0	3	0
1687	44	2	26.37	140	90	174	89	3.47	4.25	1.91	1.11	2.53	1	3	0	1	1	0	0	0	1	0	0	0	1	0	1	0	1	0	0	0	0	0	0	3	0
1688	55	4	24.8	170	100	196	89	4.41	5.62	1.38	1.15	4.02	1	2	0	0	0	0	0	1	1	0	0	0	0	0	1	0	0	0	0	0	1	1	0	3	0
1689	57	4	28.4	140	90	187	69	5.27	5.12	2.72	1.15138	3.44	1	2	0	0	0	0	0	1	1	0	0	0	1	0	1	0	0	0	0	0	1	0	0	3	0
1690	76	4	27.34	170	90	144	100	5.68	4.12	1	1.39	2.23	1	1	1	0	1	0	0	0	0	0	0	0	1	0	0	1	1	0	0	0	0	0	0	2	1
1691	72	2	23.44	142	80	282	88	4.7	5.01	0.82	1.1	3.56	1	1	0	0	0	0	0	1	1	0	0	0	1	0	0	0	0	0	1	0	1	1	0	3	1
1692	57	3	27.04	140	80	122	117.4	3.39	4.28	1.93	0.94	2.41	1	2	0	0	0	0	0	0	1	0	0	0	1	0	1	0	0	0	0	0	1	1	0	3	0
1693	51	5	25.06	150	80	291	61	7.73	4.65	1.16	0.93	3.22	1	3	0	0	0	0	0	1	1	0	0	0	1	1	0	0	0	0	0	0	0	0	0	3	0
1694	74	1	23.44	140	80	243	70	4.45	5.51	1.41	0.91	3.93	1	3	0	0	0	0	0	0	1	0	0	0	0	0	1	0	0	0	0	0	1	1	0	3	0
1695	55	2	22.49	158	92	117	58.6	11.52	3.8	1.77	0.85	2.31	1	2	0	0	0	0	1	0	0	0	0	0	1	0	1	0	0	0	0	0	1	1	0	1	0
1696	63	1	18.97	150	80	236	49	4.44	6.06	1.56	1.2	4.21	0	1	0	0	0	0	0	1	1	0	0	0	0	0	1	0	0	0	0	0	0	0	0	1	0
1697	69	4	27.92	160	90	193	102	4.58	4.53	0.72	1.2	3.04	1	1	0	0	0	0	0	1	1	0	0	0	0	0	0	0	0	0	0	0	0	0	0	5	0
1698	63	2	19.59	200	80	266	39	8.68	4	0.93	1.07	0.643	1	2	0	0	0	0	0	0	0	1	0	0	1	1	0	0	0	0	0	0	1	1	0	1	1
1699	75	5	21.48	140	78	167	68.9	9.46	4.98	1.2	1.21	3.15	0	1	0	0	0	0	1	1	1	0	0	0	1	1	0	0	0	0	0	0	0	0	0	1	0
1700	75	3	22.86	110	68	183	1.71	0.84	3.11	1.71	0.84	1.5	1	1	0	0	0	0	0	1	1	0	0	0	1	0	1	0	0	0	0	0	0	0	0	3	0
1701	76	4	24.03	158	80	190	249.8	7.53	5.37	2.19	0.9	3.18	1	3	0	0	0	1	0	0	0	1	0	0	1	1	1	0	0	0	0	0	0	0	0	1	0
1702	85	3	27.44	140	80	155	77	6.9	4.22	1.22	1	2.7	1	2	0	0	0	0	1	1	0	0	0	0	0	1	0	0	0	0	0	0	0	0	0	3	0
1703	62	5	20.57	140	60	180	49.7	4.63	4	0.87	1.45	2.01	1	2	0	0	0	0	0	1	1	0	0	0	0	0	0	0	1	0	0	0	1	1	0	2	1
1704	50	0	23.44	156	100	327	57	6.94	7.33	2.04	1.49	4.61	1	1	0	0	0	0	0	0	0	0	0	0	0	0	1	0	0	0	0	0	1	1	0	1	0
1705	77	0	24.65	140	80	148	81.2	8.53	4.1	0.92	1.57	1.91	0	3	1	0	0	0	0	0	0	0	0	0	1	1	0	0	1	0	1	0	0	0	0	3	0
1706	44	1	34.72	140	100	249	64.5	4.34	4.02	1.18	0.9	2.75	1	1	0	0	0	0	0	1	0	0	0	0	1	0	1	0	0	0	0	0	1	1	0	4	0
1707	79	2	28.07	136	80	158	100	5.88	5.25	1.18	0.95	3.74	1	1	0	0	0	0	0	0	1	0	0	0	0	0	1	0	0	0	0	0	1	1	1	1	1
1708	72	4	27.64	180	100	245	101	3.64	5.47	1.96	0.98	3.63	1	1	0	0	0	0	0	0	1	0	0	0	0	0	1	0	0	0	0	0	1	1	0	3	1
1709	57	3	24.97	126	80	293	57.1	4.23	3.69	1.45	0.89	2.2	0	2	0	0	0	0	0	0	1	0	0	0	1	1	1	0	0	0	0	0	0	0	0	4	0
1710	44	2	29.05	170	110	218	62	6.97	4.06	2.49	0.78	2.62	1	1	0	0	0	0	0	1	1	0	0	0	1	1	1	0	0	0	0	0	1	1	0	1	0
1711	74	1	28.84	156	90	243	54	5.89	5.15422	1.8	1.31	2.6	0	1	0	0	0	0	0	0	0	0	0	0	1	1	1	0	0	0	0	0	0	0	0	3	0
1712	58	2	25.95	110	80	160	94.7	5.46	4.7	1.64	0.88	3.13	1	1	0	0	0	0	0	1	0	0	0	0	0	0	1	0	0	0	0	0	1	1	0	3	0
1713	40	2	33.95	150	100	357	87	6.05	6.6	2.0829	0.61	1.44	1	3	0	0	0	0	0	1	0	0	0	0	1	1	1	0	0	0	0	0	1	1	0	2	0
1714	54	0	26.99	200	120	214	70	6.23	4.09	1.79	1.09	2.23	1	2	0	0	0	0	0	0	1	0	0	0	1	0	1	0	0	0	0	0	0	0	0	3	0
1715	59	3	22.04	130	80	199	52	6.11	3.56	1.47	0.99	1.71	1	1	0	0	0	0	0	1	1	0	0	0	0	0	0	0	0	1	0	0	0	0	0	3	0
1716	67	2	22.04	160	70	197	89.5	4.67	5.46	1.64	1.04	3.67	1	2	0	0	0	0	0	1	1	0	0	0	1	0	1	0	0	0	0	0	1	1	0	1	0
1717	80	0	22.04	130	70	153	57.4	6.84	4.25	1.51	1.15	2.31	1	2	1	0	0	0	0	0	1	0	0	0	0	0	0	0	0	0	1	0	1	1	1	5	0
1718	69	1	21.64	172	84	238	39	4.45	5.35	1.62	1.48	2.73	0	1	0	0	0	0	0	0	1	0	0	0	0	0	0	0	0	0	0	0	0	0	0	1	0
1719	47	2	20.7	160	105	183	56	4.75	6.5	2.68479	0.96	2.71	0	1	1	0	0	0	0	1	1	0	0	0	0	0	1	0	0	0	0	0	0	0	0	4	0
1720	86	2	24.9	200	100	182	69.2	6.09	3.65	0.76	0.99	2.07	1	4	0	0	0	0	0	0	1	0	0	0	1	1	0	0	0	0	0	0	1	1	1	1	0
1721	72	3	26.56	146	80	220	68	12.68	4.98	1.29	1.37	2.6	1	1	0	0	0	0	0	1	1	0	0	0	1	0	0	0	0	0	0	0	1	1	0	1	0
1722	47	4	27.1	162	104	252	104	6.22	5.27	1.45	0.96	3.31	1	2	0	0	0	0	0	0	1	0	0	0	1	1	0	0	0	0	0	0	0	0	0	1	0
1723	63	4	26.89	138	84	184	62	10.61	5.75	2.99	1.11	3.64	1	2	0	0	0	0	0	0	1	0	0	0	1	0	1	0	0	0	0	0	0	0	0	3	1
1724	57	3	26.04	144	86	153	66	7.01	2.71	1.71	0.84	1.31	0	1	0	0	0	0	0	0	1	0	0	0	1	1	1	0	1	0	1	0	0	0	0	1	0
1725	63	4	22.49	160	110	349	8.3	4.03	5.71	2.87	0.91	3.7	1	1	0	0	0	0	0	1	1	0	0	1	1	0	1	0	0	0	0	0	0	1	0	1	0
1726	72	1	28.52	148	90	190	52.2	7.41841	6.59	4.18	1.1	3.75	1	1	0	0	0	0	0	0	1	0	0	0	1	0	1	0	0	0	1	0	1	0	0	5	0
1727	56	0	25.11	148	94	249	50	14.74	4.01	2.92	0.92	2.92	0	3	0	0	0	0	0	1	1	1	0	0	0	1	1	0	0	0	0	0	0	0	0	1	0
1728	74	2	25.95	150	80	218	85	6.27	5.04	2.47	0.9	3.31	1	3	0	0	0	0	0	0	1	0	0	0	0	0	1	0	0	0	0	0	0	1	0	1	0
1729	80	2	21.41	124	84	175	95	4.29	5.47	2.46	0.91	3.33	1	2	0	0	0	0	0	0	0	0	0	0	1	0	1	0	0	0	0	0	1	1	0	3	0
1730	74	5	22.22	148	72	188	55	5.27	8.59	1.57	1.27	6.25	0	1	0	0	0	0	0	1	1	0	0	0	1	0	1	0	0	0	0	0	0	0	0	1	1
1731	69	2	23.66	140	90	246	61.5	5.02	3.85	0.89	0.76	2.76	1	2	1	0	0	0	0	1	1	0	0	0	1	1	1	0	0	0	1	0	1	0	0	1	0
1732	76	5	33.46	155	84	294	60.5	7.44	3.94	1.7	0.84	2.64	0	1	0	0	1	0	0	1	1	0	0	0	1	1	1	0	0	0	0	0	0	1	0	1	1
1733	79	0	17.78	166	92	173	48	4.87	3.92	1.5	0.93	2.51	0	1	0	0	0	0	0	0	0	0	0	0	0	0	0	0	0	0	0	0	0	0	0	3	0
1734	70	3	20.99	180	98	240	44	5.73	4.52	1.25	1.12	3.01	0	3	0	0	0	0	1	1	0	0	0	0	1	0	0	0	0	0	0	0	0	0	0	1	0
1735	80	3	27.34	110	60	173	93.1	5.1	3.04	0.75	1.12	1.61	1	1	0	0	0	0	0	0	1	0	0	0	1	0	0	1	0	0	1	1	0	0	0	5	0
1736	69	0	19.03	110	80	140	54.4	4.37	2.84	0.86	1.15	1.24	1	1	1	0	1	0	0	0	1	0	0	0	1	0	0	1	0	0	0	0	0	1	0	1	0
1737	55	1	22.49	162	98	236	76	5.23	4.69	2.23	1.01	3.03	1	1	0	0	0	0	0	0	0	0	0	0	1	1	1	0	0	0	0	0	1	1	0	1	0
1738	78	2	25.28	180	106	189	77.2	5.85	7.6	1.54	1.15	5.48	0	4	0	0	0	0	0	1	1	0	0	0	0	0	1	0	0	0	0	0	0	0	0	3	0
1739	61	1	25.35	130	78	146	74.3	4.04	2.43	1.03	0.85	0.94	1	2	0	0	0	0	0	1	1	0	0	0	1	1	1	0	0	0	0	0	1	1	1	3	0
1740	71	2	23.39	150	80	174	91.9	6.52	2.66	0.92	1.24	0.92	1	3	0	0	0	0	0	0	0	0	0	0	1	1	0	1	0	0	0	0	0	1	0	3	0
1742	58	3	25.71	170	90	177	56.5	4.57	4	1.13	0.97	2.51	1	1	0	0	0	0	0	1	0	0	0	0	1	0	0	0	0	0	0	1	1	0	0	1	0
1743	85	3	25.34	140	70	229	65	7.95	4.52	1.37	0.81	3.11	1	1	0	0	0	0	0	0	1	0	0	1	1	1	1	0	0	0	0	0	0	0	0	3	1
1744	74	1	20.76	140	70	182	57.3	6.01	3.8	0.98	1.26	2.05	1	2	0	0	0	0	0	1	1	0	0	0	0	0	0	0	0	0	0	0	0	0	0	3	0
1745	66	1	27.55	130	90	194	55.1	4.64	4.96	1.7	0.85	3.15	1	2	0	0	0	0	0	1	0	0	0	0	0	1	1	0	0	0	0	0	0	0	0	3	0
1746	71	2	21.22	130	80	276	70.9	4.68	3.64	0.75	0.74	2.41	1	2	1	0	1	0	0	1	0	0	0	0	1	0	1	1	0	0	0	0	0	0	0	3	0
1747	68	2	22.15	130	88	254	65	5.39	4.72	2.38	0.67	2.93	1	3	0	0	0	0	0	0	1	0	0	0	1	0	1	0	0	0	0	0	1	1	0	1	0
1748	52	2	25.76	130	90	169	107	4.7	4.48	0.86	1.13	2.75	1	3	0	1	0	0	0	0	1	0	0	1	1	0	0	0	0	0	0	1	0	1	0	3	0
1749	31	1	37.64	160	90	276	32	12.03	5.46	1.97	1.24	3.21	0	1	0	0	0	0	0	0	0	0	0	1	1	0	1	0	0	0	0	0	0	0	0	3	0
1750	51	2	29.38	140	90	251	80	6.89	4.13	1.85	0.97	2.34	1	2	0	0	0	0	0	0	1	0	0	0	0	0	1	0	0	0	0	0	1	1	0	3	0
1751	65	4	24.22	150	100	240	66	5.41	4.27	1.25	1.03	2.42	1	2	0	0	0	0	0	1	1	0	0	0	0	0	0	0	0	0	0	0	0	1	0	1	0
1752	67	3	23.18	150	90	214	60	6.45	2.12	0.68	0.55	1.23	1	2	0	0	0	0	0	0	0	0	0	0	1	1	1	0	0	0	0	0	1	1	1	1	1
1753	58	2	24.8	170	100	185	65	7.37	3.93	1.56	0.77	2.41	1	3	0	0	0	0	0	0	1	0	0	0	1	1	1	0	0	0	0	0	1	1	0	1	1
1754	49	3	23.36	142	80	279	58	5.42	3.71	1.59	0.91	1.98	1	3	0	0	0	0	0	1	1	0	0	0	0	1	1	0	0	0	0	0	0	1	0	3	0
1755	74	4	23.5	150	90	169	71	5.55	3.89	0.75	1.16	2.32	1	1	0	0	0	0	0	1	1	0	0	0	1	0	0	0	0	0	0	0	0	0	0	3	0
1756	42	4	27.06	120	70	252	57	10.92	6.15	1.93	0.76	4.53	1	4	0	0	0	0	1	0	1	0	1	1	0	0	1	0	0	0	0	0	0	1	0	1	0
1757	67	0	25.39	146	88	240	52	4.77	3.17	0.58	1.56	1.07	0	2	1	0	0	0	0	0	0	0	0	0	1	0	0	0	0	0	0	0	0	0	0	5	0
1758	56	3	16.85	170	120	219	63.4	4.67	4.02	0.82	1.27	2.12	1	1	0	0	0	0	0	1	1	0	0	0	1	0	0	0	0	0	0	0	1	1	0	1	0
1759	71	2	21.01	125	70	148	66.6	4.43	4.35	1.18	1.14	2.43	1	1	0	0	0	0	0	1	1	0	0	0	0	0	0	0	0	0	0	0	1	1	0	3	0
1760	43	3	24.49	190	120	361	61	5.24	5.2	3.07	0.77	3.36	1	2	0	0	0	0	0	1	1	0	0	0	1	0	1	0	0	0	0	0	0	1	0	3	0
1761	83	1	19.72	150	90	150	75	9.65	4.62	2.01	1.09	2.47	0	1	0	0	0	0	0	0	0	0	0	0	1	1	1	0	0	0	0	0	0	0	0	1	0
1762	76	2	24.22	150	90	225	155	10.72	3.98	1.49	0.78	2.45	1	4	0	0	0	0	0	1	0	1	0	0	1	0	1	0	0	0	0	0	0	0	0	3	0
1763	69	2	23.66	170	100	231	75	4.5	5.5	3.01	0.9	3.49	1	2	0	0	0	0	0	0	0	0	0	0	0	0	1	0	0	0	0	0	0	0	0	1	0
1764	59	1	24.22	130	80	162	50.5	8.06	3.49	1.03	1.06	1.75	1	1	0	0	0	0	0	0	0	0	0	0	1	0	0	0	0	0	0	0	0	0	0	1	0
1765	66	3	21.26	122	80	539	64.6	4.17	3.72	0.5	1.28	1.88	1	2	0	0	0	0	0	1	0	0	0	0	1	0	0	0	0	0	0	0	1	1	1	3	0
1766	76	3	33.3	120	70	164	65	6.53	5.32	1.79	1.11	3.21	0	1	1	0	1	0	0	1	0	0	0	0	0	0	1	1	0	0	0	0	0	0	0	3	0
1767	73	1	29.07	140	90	216	65	5.44	4.73	1.44	1.76	2.03	1	4	0	0	0	0	0	0	1	0	0	0	1	0	0	0	0	0	0	0	0	0	0	3	0
1771	82	3	24.1944	150	80	164	62.8	6.23	5.56	2.85	0.87	3.09	0	1	0	0	0	0	0	0	1	0	0	1	1	1	1	1	0	0	0	0	0	0	0	3	1
1772	75	2	24.77	146	78	168	64.1	16.56	3.47	1.17	0.9	1.17	0	3	0	0	0	0	0	1	1	0	0	0	1	1	1	0	0	0	0	0	0	0	0	3	1
1773	32	4	25.65	140	90	245	65	5.7	5.81	3.09	0.84	3.34	1	3	0	0	0	0	0	0	1	0	0	1	1	0	1	0	0	0	0	0	0	1	0	3	0
1774	78	3	20.7	120	70	130	58	8.66	4.33	1.58	1.23	2.15	0	2	0	0	0	0	0	0	1	0	0	0	0	1	0	0	0	0	0	0	0	0	0	1	1
1775	81	5	22.86	140	80	280	78	5.31	6.36	1.23	0.89	4.55	1	1	0	0	0	0	0	1	1	0	0	0	1	0	1	1	0	0	0	0	0	1	0	1	1
1777	41	1	38.28	130	80	375	51.9	5.03	5.21	1.42	0.78	3.6	0	1	0	0	0	0	0	0	0	1	0	0	1	0	1	0	0	0	0	0	0	0	0	2	0
1778	82	2	18.94	152	90	250	105	4.92	4.94	1.09	1.29	2.85	1	1	0	0	0	0	0	1	0	0	0	0	0	0	0	0	0	0	0	0	0	1	0	3	0
1779	84	0	23.44	170	80	160	69	5.63	5.71	0.96	1.34	3.42	0	1	0	0	0	0	0	0	0	0	0	0	0	0	0	0	0	0	0	0	0	0	0	1	0
1781	59	3	24.8	120	70	133	60.7	5.39	5.42	2.63	1.03	3.13	1	2	0	0	0	0	0	1	1	0	0	0	0	0	1	0	0	0	0	0	1	1	0	1	0
1782	62	1	23.59	130	70	306	87	5.09	7.41	1.61	1.23	4.94	1	1	0	0	0	0	0	1	0	0	0	0	1	0	1	0	0	0	0	0	0	0	0	1	0
1783	74	0	23.44	177	67	169	64	7.41	5.07	1.91	0.8	3.19	0	2	0	0	0	0	0	0	0	1	0	0	1	1	1	1	0	0	0	0	0	0	0	1	0
1784	83	4	25.39	160	80	162	139.6	5.76	6.68	1.7	1.09	4.26	1	1	0	0	0	0	0	1	1	0	0	0	1	1	1	0	0	0	0	0	0	1	0	1	1
1785	58	4	31.55	144	86	231	49.4	6.24	4.6	1.65	0.87	2.96	1	1	0	0	0	0	0	1	1	0	0	0	1	0	1	0	0	0	0	0	0	1	0	1	0
1786	53	4	25.71	118	80	254	91.6	4.39	5.86	1.38	1.14	3.63	1	1	0	0	0	0	0	1	1	0	0	0	1	0	1	0	0	0	0	0	0	1	1	1	0
1787	63	3	26.67	140	80	208	39.2	5.46	4.53	1.26	0.97	2.56	0	1	0	0	0	0	0	1	1	0	0	1	1	0	0	0	0	0	0	0	0	0	0	3	1
1788	93	4	21.48	160	80	119	72.8	5.8	4.58	0.74	1.69	2.03	0	1	0	0	0	0	0	1	1	0	0	0	1	1	0	0	0	0	0	0	0	0	0	3	0
1789	56	2	26.64	140	80	207	37.4	5.76	5.54	1.02	1.23	3.4	0	2	0	0	0	0	0	0	1	0	0	0	0	0	0	0	0	0	0	0	0	0	0	1	1
1790	56	3	22.49	160	90	152	80	4.61	3.6	0.46	1.25	1.78	1	1	0	0	0	0	0	0	1	0	0	0	0	0	0	0	0	0	0	0	1	1	0	5	0
1791	77	3	24.22	160	80	143	49.1	5.88221	4.39	0.51	2	1.56	0	4	0	0	0	0	0	0	1	0	0	1	1	1	0	0	1	0	0	0	0	0	0	2	1
1792	62	3	28.89	130	80	346	47	18.8	6.42	2.62	0.91	4.09	0	1	0	0	0	0	0	1	0	0	0	1	1	1	1	0	0	0	0	0	0	0	0	1	1
1793	64	0	26.57	146	82	236	75	4.56	5.02	2	0.82	3.31	1	1	0	0	0	0	0	0	1	0	0	0	0	0	1	0	0	0	0	0	0	1	0	1	0
1794	58	0	31.23	142	80	213	40	7.18	3.76	1.05	0.98	2.09	0	2	0	0	0	0	0	0	0	0	0	0	1	1	0	0	0	0	0	0	0	0	0	5	0
1795	68	0	17.72	140	66	77	57.8	15.31	2.67	0.74	0.81	1.41	0	1	0	0	0	0	0	0	0	0	1	0	0	1	1	0	0	0	0	0	0	0	0	1	0
1796	68	3	32.87	160	100	143	65	5.85	4.46	0.93	1.6	2.16	1	2	0	0	0	0	0	0	1	0	0	0	1	0	0	0	0	0	0	0	1	1	0	3	0
1797	63	3	22.49	126	74	241	55	4.37	3.86	0.81	0.89	2.43	1	3	0	0	0	0	0	1	1	0	0	0	1	0	1	0	0	0	0	0	1	1	0	3	0
1798	72	4	21.09	138	86	222	60	5.36	4.97	1.87	1.12	2.84	1	4	0	0	0	0	0	1	1	0	0	0	1	1	1	0	0	0	0	0	0	0	0	3	0
1799	84	0	18.37	145	60	191	176.1	7.44	3.6	0.82	0.7	1.98	0	1	0	0	1	0	0	0	1	0	0	0	1	1	1	1	0	0	0	0	0	0	0	1	1
1800	68	2	21.67	157	87	288	45	5.24	6.62	1.17	1.7	3.98	0	2	0	0	1	0	0	1	1	0	0	0	0	0	1	0	0	0	0	0	0	0	0	5	1
1801	67	5	22.66	184	102	255	47	7.41	5.39	4.7	0.92	2.83	0	1	0	0	0	0	0	1	1	0	0	0	1	0	1	0	0	0	0	0	0	0	0	1	1
1802	70	0	23.66	160	90	255	76	3.68	5.99	1	1.39	3.93	1	1	0	0	0	0	0	1	1	1	1	0	1	0	1	0	0	0	1	0	0	1	0	1	1
1803	63	2	25.39	160	80	204	67	6	5.53	0.71	1.44	3.32	0	2	0	0	0	0	0	1	1	0	0	0	1	0	0	0	0	0	0	0	0	0	0	1	0
1804	61	1	30.07	140	90	159	70	6.5	3.3	1.96	0.79	1.63	1	1	0	0	0	0	0	0	1	0	0	0	1	1	1	0	0	0	0	0	0	0	0	3	0
1805	89	5	27.34	130	70	216	79	5.18	3.86	2.02	0.93	2.1	0	1	0	0	0	0	0	1	1	0	0	1	1	0	1	0	0	0	0	0	0	0	0	3	1
1806	43	0	25.71	180	100	221	71.9	4.78	6.57	1.49	1.11	3.93	1	2	0	0	0	0	0	0	1	0	0	0	1	0	1	0	0	0	0	0	1	1	0	1	0
1807	56	2	24.22	126	78	170	43.6	8.16	4.38	1.3	1.15	2.29	1	2	1	0	1	0	0	0	0	0	1	0	1	1	0	1	0	0	0	0	1	1	0	1	1
1808	62	2	28.34	140	80	243	90	9.01	5.15	3.18	1.08	2.26	1	2	0	0	0	0	0	0	1	0	0	0	0	0	1	0	0	0	0	0	0	0	0	1	0
1809	66	2	21.83	150	90	177	41	6.87	5.76	3.68	1.04	3.26	1	1	0	0	0	0	0	0	0	0	0	0	0	1	1	1	0	0	0	0	1	1	0	1	0
1810	76	0	23.31	134	80	232	65	4.56	4.67	0.51	1.37	2.79	1	1	0	0	0	0	0	0	0	1	0	0	1	0	0	0	0	0	0	0	0	0	0	3	0
1811	71	1	24.09	123	79	176	51.5	5.88	4.19	0.9	1.24	2.46	1	1	0	0	0	0	0	1	1	0	0	0	0	0	0	0	0	0	0	0	1	1	0	2	0
1812	64	2	28.34	120	80	193	43	10.44	5.87	1.02	0.84	4.36	1	1	0	0	0	0	0	0	0	0	0	0	1	1	1	0	0	0	0	0	0	0	0	1	0
1814	70	2	32.27	145	90	242	54	4.94	5.1	1.33	0.79	3.59	1	2	0	0	0	0	0	1	1	0	0	0	0	0	1	0	0	0	0	0	0	1	0	1	0
1815	73	3	24.49	130	72	168	121.2	4.74	4.85	0.83	1.1	3.19	1	3	0	0	0	0	0	1	1	0	0	0	1	0	0	0	0	0	0	0	0	0	0	3	0
1816	67	2	24.22	142	90	223	95.9	4.35	3.5	1.35	0.63	2.4	1	2	0	0	0	0	0	0	1	0	0	0	0	0	1	0	0	0	0	0	0	1	0	3	0
1817	56	3	26.22	130	80	219	78	5.04	2.27	0.74	0.73	1.23	1	2	1	0	1	0	0	1	1	0	0	0	1	1	1	0	0	0	0	0	1	1	0	1	0
1818	66	4	23.03	150	90	196	82.5	5.63	4.17	1.33	0.91	2.79	1	1	0	0	0	0	0	1	1	0	0	0	1	0	1	0	0	0	0	0	1	1	0	3	0
1819	79	3	22.03	140	80	167	82.6	4.74	4.52	1.01	1.36	2.36	0	1	0	0	0	0	0	0	1	1	0	0	1	0	0	0	0	0	0	0	0	1	0	3	0
1820	66	2	23.78	144	82	164	22	6.54	6.45	1.18	1.39	4.45	1	1	0	0	0	0	0	1	1	0	0	0	0	0	1	0	0	0	0	0	0	1	0	3	0
1821	48	0	32.77	158	100	158	60	5.66	5.38	0.73	1.43	3.62	1	1	0	0	0	0	0	0	1	0	0	0	1	0	1	0	0	0	0	0	0	1	0	3	1
1822	58	0	20.31	150	80	387	659	4.22	6.05	6.05	1.6	3.98	1	2	0	0	0	0	0	0	1	0	0	0	0	0	1	0	0	0	0	0	0	1	0	3	0
1823	53	1	25.39	130	80	253	58.5	3.77	6.17	1.98	1.3	3.8	1	1	0	0	0	0	0	0	0	0	0	0	1	0	1	0	0	0	0	0	0	1	0	3	0
1824	53	2	22.49	142	98	168	63	8.95	3.05	1.76	0.67	1.58	1	3	1	0	1	0	0	1	0	1	0	0	1	1	1	0	0	0	1	0	0	0	0	1	0
1825	74	3	28.2	150	95	155	108.4	6.28	2.58	0.95	0.78	1.12	0	1	0	0	0	0	0	1	1	0	0	0	1	1	1	0	0	0	0	0	0	0	0	3	0
1826	64	5	24.22	130	90	319	76	4.61	4.62	1.24	0.81	2.98	1	2	0	0	0	0	0	1	1	0	0	1	1	0	1	0	0	0	0	0	0	1	0	1	0
1827	72	2	26.06	165	90	170	85	4.73	6.22	6.22	1.19	3.56	1	3	0	0	0	0	0	1	1	0	0	0	0	0	1	0	0	0	0	0	0	0	0	3	0
1828	68	3	19.53	120	70	260	74	8.26	5.14	1.35	0.91	3.15	1	3	0	0	0	0	0	1	1	0	0	0	1	0	1	0	0	0	0	0	0	1	0	3	0
1829	63	0	18.37	160	90	184	61.9	6.21	4.01	1.91	1.01	1.6	1	3	0	0	0	0	0	0	0	0	0	0	0	1	1	0	0	0	0	0	0	1	0	1	0
1830	90	2	32.47	150	90	190	76.3	4.2	5.43	2.46	0.89	3.35	0	1	0	0	0	0	0	0	1	0	0	0	0	0	1	0	0	0	0	0	0	0	0	3	0
1831	40	3	29.38	140	90	225	69	5.56	6.13	2.02	1.16	4.37	1	3	0	0	0	0	0	0	1	0	0	1	1	0	1	0	0	0	0	0	0	1	0	3	0
1832	72	2	25.4	170	90	262	60.9	5.05	4.18	0.83	1.24	2.59	1	1	0	0	0	0	0	1	1	0	0	0	1	0	0	1	0	0	0	0	0	0	0	1	0
1833	88	2	16.65	148	80	249	66	4.66	4.64	0.6	1.77	2.3	0	1	0	0	0	0	0	1	1	0	0	0	1	0	0	0	0	0	0	0	0	0	0	1	1
1834	56	2	22.49	142	80	419	72	1.15	4.29	1.08	1.15	2.7	1	1	0	0	0	0	0	0	0	0	0	0	1	0	0	0	0	0	0	0	1	1	0	1	0
1835	49	3	25.65	120	78	289	48	4.16	2.55	0.76	0.9	1.21	0	1	1	0	1	0	0	1	1	0	0	0	0	0	1	0	0	0	0	0	0	0	0	3	0
1836	35	1	29.39	132	88	241	63	4.61	3.8	2.9	0.75	1.99	1	4	0	0	0	0	0	0	1	0	0	0	0	0	1	0	0	0	0	0	0	1	0	5	0
1837	56	3	23.66	130	90	331	57.2	4.7	4.24	1.14	1.18	2.58	1	1	0	0	0	0	0	1	1	0	0	0	1	0	0	0	0	0	0	0	1	0	0	3	0
1838	71	2	18.75	120	70	181	67	5.48	7.04	1.2	1.26	4.92	0	1	0	0	0	0	0	1	1	0	0	0	0	1	1	0	0	0	0	0	0	0	0	3	0
1839	66	3	24.22	130	80	220	73	4.28	2.91	1.22	1.08	1.24	1	1	0	0	0	0	0	1	0	0	0	0	1	1	0	1	1	0	0	0	0	0	0	2	0
1840	68	0	25.51	170	100	194	74	5.19	5.46	0.71	1.22	3.65	1	1	0	0	0	0	0	0	0	0	0	0	0	0	1	0	0	0	0	0	1	0	0	3	0
1841	67	3	22.77	123.852	68	179	64.9	5.92	4.09	1.43	0.78	2.4	1	4	0	0	0	0	0	1	1	0	0	0	1	1	1	0	0	0	0	0	0	0	0	1	1
1842	50	0	26.93	130	70	227	83	4.66	5.65	1.74	1.08	3.47	1	2	0	0	0	0	0	0	1	0	0	0	1	0	1	0	0	0	0	0	1	1	0	3	0
1843	71	4	27.78	150	80	272	73	6.27	3.91	1.64	0.66	2.61	1	3	0	0	0	0	0	1	1	1	0	0	1	0	1	0	0	0	1	0	0	1	1	1	0
1844	44	2	26.85	140	90	278	106	6.6	5.93	2.31	0.95	4.1	1	3	0	0	0	0	0	1	1	0	0	0	1	0	1	0	0	0	0	0	0	1	0	3	0
1845	61	2	24.65	150	110	229	52.9	5.06	7.35	1.95	1.48	5.13	0	3	0	0	0	0	0	1	1	0	0	0	1	0	1	0	0	0	0	0	0	0	0	3	0
1846	87	3	21.23	120	80	187	65.3	4.14	4.94	1.18	1.26	2.97	0	2	0	0	0	0	1	0	0	0	0	0	1	0	0	0	0	0	0	0	0	0	0	1	1
1847	47	1	33.43	130	80	277	51.7	6.67	5.12	1.62	1.15	3.39	0	1	0	0	0	0	0	0	1	0	0	0	1	1	0	0	0	0	0	0	0	0	0	1	0
1848	71	2	23.88	150	100	227	66	7.69	5.45	1.94	0.9	3.56	1	2	0	0	0	0	0	1	1	0	0	1	1	1	1	0	0	0	0	0	0	0	0	1	1
1849	62	5	21.26	135	80	269	49	4.94	4.65	1.43	1.15	2.83	1	1	0	0	0	0	0	0	1	0	0	0	0	0	0	0	0	0	0	0	1	1	0	1	1
1850	61	3	20.52	205	112	149	52	4.75	3.9	0.83	1.68	1.75	1	3	0	0	0	0	0	1	1	0	0	0	1	0	0	0	0	0	0	0	1	1	0	3	1
1851	69	1	21.26	130	80	407	74	4.31	3.47	1	0.71	2.31	1	1	1	1	0	0	0	0	0	0	0	0	1	0	1	0	0	0	0	0	1	0	0	3	0
1852	52	0	24.44	130	80	260	52.2	7.09	4.52	2.89	0.93	2.46	0	1	0	0	0	0	0	0	0	0	0	0	1	1	1	0	0	0	0	0	0	0	0	1	0
1853	68	3	20.28	150	70	225	66	4.31	4.23	1.3	1	2.6	1	2	1	0	1	0	0	0	1	0	0	1	0	0	0	0	0	1	0	0	1	0	0	3	0
1854	68	2	27.34	140	90	152	39	11.69	3.99	1.66	0.81	2.46	0	2	0	0	0	0	0	0	0	0	0	0	0	1	1	0	0	0	0	0	0	0	0	1	0
1855	69	3	21.48	130	80	197	35.2	6.32	6.12	1.69	11.1	4.14	0	2	0	0	0	0	0	0	1	0	0	1	0	1	1	0	0	0	0	0	0	0	0	3	0
1856	80	1	28.76	140	80	164	51	6.71	4.85	0.76	1.05	3.26	0	1	0	0	0	0	0	0	1	0	0	0	1	0	0	0	0	0	0	0	0	0	0	3	0
1857	69	4	22.6	158	100	163	68.1	7.78	3.42	1.84	0.59	2.38	1	1	0	0	0	0	0	1	1	0	0	0	0	0	1	0	0	0	0	0	0	1	0	3	1
1858	68	1	24.8	200	102	151	82	4.41	4.8602	1.06	1.23	2.44	1	3	0	0	0	0	0	1	0	0	1	0	1	0	1	0	0	0	0	0	1	1	0	3	0
1859	44	2	22.6	203	130	254	81	4.76	5.47	1.23	1.48	3.44	0	2	0	0	0	0	0	0	1	0	0	0	0	0	0	0	0	0	0	0	0	0	0	3	0
1860	72	0	26.56	120	70	165	75.4	5.95	6.65	2.67	1.07	4.04	0	2	0	0	0	0	0	0	0	0	0	0	1	0	1	0	0	0	0	0	0	0	0	1	0
1861	57	2	22.04	145	80	316	77	3.93	5.21	1.25	0.99	3.56	1	4	0	0	0	0	0	1	1	0	0	0	0	0	0	0	0	0	0	0	0	1	0	3	0
1863	74	5	26.53	138	74	212.333	104	6.03	4.08	1.76	1.01	2.54	1	1	0	0	0	0	0	1	1	0	0	0	1	0	1	0	0	0	0	0	0	0	0	3	0
1864	79	1	26.56	130	80	166	49.8	4.67	3.09	0.74	1.19	1.47	0	1	0	0	0	0	0	0	0	0	0	0	1	0	0	0	0	0	0	0	0	0	0	3	0
1865	61	3	24.09	160	80	144	64.7	4.48	4.82	1.58	0.98	3.03	1	2	0	0	0	0	0	1	1	0	0	0	1	1	0	0	0	0	0	0	1	1	0	3	0
1866	77	2	25.95	155	90	150	69.9	4.99	8.59	1	1.04	6.69	1	1	1	0	0	0	0	1	0	0	0	0	1	0	1	1	0	0	0	0	0	0	0	1	1
1867	49	4	26.83	136	86	254	44.9	5.35	4.27	1.3	0.95	1	1	2	0	0	0	0	0	1	1	0	0	0	1	0	0	0	0	0	1	0	0	1	0	3	0
1868	59	1	23.44	145	100	236	36.3	6.92	5.42	0.96	1.36	3.54	0	2	0	0	0	0	0	0	1	0	0	0	1	1	0	0	0	0	0	0	0	0	0	3	0
1869	56	0	22.21	140	80	246	56.8	5.05	5.07	5.07	0.97	3.55	1	2	0	0	0	0	0	0	1	0	0	0	0	0	1	0	0	0	0	0	1	1	0	3	0
1870	67	2	24.34	140	90	254	64	5.07	3.45	1.76	0.83	1.94	1	2	0	0	0	0	0	1	0	0	0	0	0	0	1	0	0	0	0	0	0	1	0	3	0
1871	57	2	26.78	142	80	193	83	7.87	3.31	3.11	0.85	1.35	1	2	0	0	0	0	0	1	1	0	0	0	1	1	1	0	0	0	0	0	1	1	0	3	0
1872	56	5	26.42	160	115	191	74	4.84	4.7	1.13	1.41	2.88	1	1	0	0	0	0	0	1	1	0	0	0	1	0	0	0	0	0	0	0	1	1	0	1	1
1873	57	3	25.61	130	70	293	58	4.75	4.64	1.06	0.93	3.28	1	2	0	0	0	0	0	1	1	0	0	0	0	0	0	0	0	0	0	0	0	1	0	3	0
1874	71	2	23.88	158	100	212	84.6	5.18	4.26	1.01	1.1	2.56	1	2	0	0	0	0	0	0	1	0	0	0	1	0	0	0	0	0	0	0	0	1	0	1	0
1875	73	2	26.67	160	100	216	68.9	4.87	4.8	2.43	1.01	2.91	1	3	0	0	0	0	0	0	0	0	0	0	0	0	1	0	0	0	0	0	0	0	0	3	0
1876	67	4	25.95	160	100	213	87	5.51	4.18	1.27	0.85	2.61	1	3	0	0	0	0	0	1	1	0	0	0	0	0	1	0	0	0	0	0	0	0	0	3	0
1877	65	1	23.81	150	100	274	82	3.45	5.01	3.58	0.79	2.67	1	2	0	0	0	0	0	1	0	0	0	0	1	0	1	0	0	0	0	0	0	0	0	3	0
1878	33	2	32.25	160	100	321	108.9	4.24	6.24	3.55	1.1	3.37	1	3	0	0	0	0	0	1	1	0	0	1	0	0	1	0	0	0	0	0	1	1	0	3	0
1879	83	0	24.22	135	84	173	94.3	8.23	3.77	1	1.1	1.91	1	3	0	0	0	0	0	0	0	0	0	0	1	0	0	1	0	0	0	0	0	0	0	3	0
1882	58	0	23.67	160	100	206	60	5.38	3.83	0.87	1.19	2.09	1	2	0	0	0	0	0	0	1	0	0	0	0	0	0	0	0	0	0	0	1	1	0	3	0
1883	52	2	23.12	165	103	337	71	5.24	3.75	1.05	0.97	2.11	1	3	0	0	0	0	0	0	1	0	0	0	1	1	0	0	0	0	0	0	1	1	0	1	0
1884	55	2	24.03	140	90	205	45	4.79	3.25	0.5	1.26	1.45	0	2	0	0	0	0	0	0	1	0	0	0	1	0	0	0	0	0	0	0	0	0	0	3	0
1885	82	0	19.38	142	73	254	79.7	5.43	3.92	1.61	0.72	2.28	1	1	0	0	0	0	0	0	0	1	0	0	1	0	1	0	0	0	0	0	0	1	0	1	0
1886	67	3	24.52	200	110	219	59	5.68	5.62	1.51	1.62	2.82	1	1	0	0	0	0	0	1	1	0	0	0	0	0	0	0	0	0	0	0	1	0	0	1	0
1887	68	0	22.49	124.185	80	182	66	5.72	4.72	1.07	0.98	2.91	1	2	0	0	0	0	0	1	1	0	0	0	0	0	0	0	0	0	0	0	0	1	0	3	0
1889	67	3	28.58	150	72	300	36	5.86	4.32	0.94	0.99	2.43	0	1	0	0	0	0	0	0	0	0	0	0	1	0	0	0	0	0	0	0	0	0	0	1	0
1890	63	2	22.91	106	70	183	80	8.64	6.42	1.92	0.88	4.6	1	2	0	0	0	0	0	0	0	0	0	0	1	1	1	0	0	0	0	0	1	1	0	1	0
1891	64	0	24.77	140	80	180	52	7.61	3.47	1	1.31	1.41	0	2	0	0	1	0	0	1	0	1	0	0	1	1	0	0	0	0	0	0	0	0	0	3	0
1892	66	0	25.71	140	80	231	81	4.48	6.15	1.13	1.7	3.35	1	1	0	0	0	0	0	0	1	0	0	0	0	0	1	0	0	0	0	0	0	0	0	2	0
1893	65	3	22.6	110	70	252	59	10.67	2.23	1.12	1.24	3.11	1	1	0	0	0	0	1	0	0	0	0	0	0	0	0	0	0	0	0	0	0	1	0	1	0
1894	78	1	24.1209	142	105	179	86.7	9.41	3.9	1.42	1.01	2.12	0	1	0	0	0	0	0	0	0	0	0	0	1	0	0	0	0	0	0	0	0	0	0	3	0
1895	63	0	22.19	120	78	198	65	4.96	6.47	2.41	1.1	3.71	0	3	0	0	0	0	0	0	1	1	0	0	0	0	1	0	0	0	0	0	0	0	0	1	0
1896	62	1	25.65	150	100	171	59	4.42	4.41	10.8	0.5	1.86	1	3	0	0	0	0	0	0	1	0	0	0	0	0	1	0	0	0	0	0	1	1	0	3	0
1897	83	2	25.51	130	80	278	85	4.78	5.63	2.21	1.14	3.49	1	1	0	0	0	0	0	1	0	0	0	0	1	0	1	0	0	0	0	0	0	0	0	1	0
1898	85	3	27.06	120	70	175	69	5.35	3.74	2.19	0.87	1.74	0	2	0	0	0	0	0	0	1	0	0	0	1	0	1	0	0	0	0	0	0	1	0	1	0
1899	66	4	26.7	130	70	162	65.5	4.89	4.58	1.65	1.16	2.5	1	2	0	0	0	0	0	0	0	0	0	0	0	0	0	0	0	0	0	0	0	0	0	5	0
1900	55	2	33.31	130	80	297	82	6.79	3.95	1.83	0.83	2.25	1	1	0	0	0	0	0	1	0	0	0	0	1	1	1	0	0	0	0	0	1	1	0	1	0
1901	69	4	20.76	120	60	191	82	4.69	4.12	1.03	0.99	2.49	1	4	0	0	0	0	0	1	1	0	0	0	1	0	0	0	0	0	0	0	0	1	0	3	0
1902	28	1	24.91	140	90	218	70	4.41	5.55	1.65	0.82	3.65	1	3	0	0	0	0	0	0	0	0	0	0	0	0	1	0	0	0	0	0	0	0	0	5	0
1903	57	3	24.22	140	80	192	58	20.71	5.45	2.22	0.88	3.34	1	1	0	0	0	0	0	1	0	0	0	0	0	1	1	0	0	0	1	0	0	0	1	3	1
1904	51	2	29.72	140	88	162	68	6.82	5.51	1.66	0.96	3.29	1	2	0	0	0	0	0	0	1	0	0	0	1	0	0	0	0	0	0	1	0	0	0	1	0
1905	72	1	22.49	140	80	125	205	6.66	6.19	2.17	0.73	3.93	1	2	0	0	0	0	0	0	1	0	0	0	1	1	1	0	0	0	0	0	0	0	0	1	1
1906	71	0	24.91	142	93	226	80	8.45	3.66	2.29	0.69	1.63	1	3	0	0	0	0	0	0	0	1	0	0	1	1	1	0	0	0	0	0	1	1	0	1	0
1907	75	2	26.35	140	80	120	61	6.03	4.55	1.1	1.15	2.48	1	2	0	0	0	0	0	0	1	0	0	0	0	1	0	0	0	0	0	0	0	0	0	3	0
1908	74	3	24.22	150	100	110	102	6.02	4.82	0.89	0.8	3.18	1	1	0	0	0	0	0	0	1	0	0	0	1	0	1	0	0	0	1	0	0	0	1	1	1
1909	56	2	22.89	124	68	256	60	18.32	7.08	2.04	0.91	4.65	0	2	0	0	0	0	0	0	1	0	0	0	0	1	1	0	0	0	0	0	0	0	0	1	0
1910	68	3	23.39	120	70	196	78	6.17	4.46	1.26	0.77	2.81	1	1	0	0	0	0	0	1	1	0	0	1	1	1	1	0	0	0	0	0	0	0	0	1	0
1911	75	0	19.59	140	90	179	10.7	4.45	2.5	1.54	0.6	1.21	1	1	0	0	0	0	0	0	1	0	0	0	1	0	1	0	0	0	1	0	0	1	1	1	1
1912	68	2	21.63	138	85	244	69	5.47	4.29	0.83	0.96	2.76	1	2	0	0	0	0	0	1	1	0	0	1	1	0	0	0	0	0	0	0	0	0	0	3	0
1913	58	2	23.03	150	90	250	81	3.96	5.12	2.91	0.87	2.62	1	2	0	0	0	0	0	0	1	0	0	1	1	0	1	0	0	0	0	0	1	1	0	1	0
1914	66	0	20.96	125	75	156	42	3.92	3.88	0.64	1.22	2	0	1	0	0	0	0	0	0	0	0	0	0	1	0	0	0	0	0	0	0	0	0	0	4	0
1916	63	2	22.1	180	100	181	79	5.27	4.03	0.66	1.51	1.66	1	1	0	0	0	0	0	0	0	0	0	0	1	0	0	0	0	0	1	0	1	1	0	3	0
1917	53	0	24.84	110	80	229	66	5.34	5.58	3.34	0.77	3.26	0	1	0	0	0	0	0	0	0	0	0	0	1	0	1	0	0	0	0	0	0	0	0	1	0
1918	65	0	27.08	130	80	246	101	7.48	4.18	2.35	0.68	2.27	1	1	0	0	0	0	0	0	1	0	0	0	1	0	1	0	0	0	0	0	0	1	0	3	0
1920	57	2	20.7	120	80	180	4.2	6.84	3.89	1.77	0.84	2.08	0	3	0	0	0	0	0	1	1	0	0	0	1	1	1	0	0	0	0	0	0	0	0	5	0
1921	70	0	32.65	160	100	265	81	5.61	5.29	2.03	0.85	3.28	1	2	0	0	0	0	0	0	1	0	0	0	1	0	1	0	0	0	0	0	0	1	0	3	0
1922	62	1	23.88	145	90	191	76	4.97	3.74	1.18	0.71	2.21	1	3	0	0	0	0	0	0	0	0	0	0	0	0	1	0	0	0	0	0	1	1	0	3	0
1923	60	2	33.34	160	100	125	67	9.66	3.26	2.23	0.68	1.53	1	3	0	0	1	0	0	0	0	0	0	0	1	1	1	1	0	0	0	0	0	1	0	3	0
1924	50	1	24.6492	150	100	251	69	4.51	4.38	1.39	0.8	2.7	1	3	0	0	0	0	0	0	1	0	0	0	0	0	1	0	0	0	0	0	1	1	0	3	0
1925	77	2	27.06	150	80	169	63	8.88	4.78	3.96	0.84	2.09	0	1	0	0	0	0	0	0	0	0	0	0	1	1	1	1	0	0	0	0	0	0	0	1	0
1926	85	2	29.3	150	90	197	34	6.4	6.42	1.62	0.86	4.49	0	1	0	0	0	0	0	1	0	0	0	0	1	0	1	0	0	0	0	0	0	0	0	2	0
1927	45	2	23.67	140	90	296	99	6.51	6.01	1.41	1.32	3.92	1	1	0	0	0	0	0	0	1	0	0	0	1	1	1	0	0	0	0	0	1	1	0	3	0
1928	55	2	20.76	130	70	167	56	5.07	5.3	2.1	1.17	3.09	1	3	0	0	0	0	0	1	1	0	0	0	0	0	1	0	0	0	0	0	1	1	0	1	0
1929	66	3	23.03	140	80	206	53	6.11	4.48	1.16	11.9	2.7	1	4	0	0	0	0	0	0	1	0	0	0	1	0	0	0	0	0	0	1	0	0	0	3	0
1930	51	2	28.72	160	100	205	70.8202	7.15	5.06	3.18	0.68	3.16	1	2	0	0	0	0	0	0	1	0	0	1	1	0	1	0	0	0	0	0	1	0	0	3	0
1931	72	4	24.22	130	80	156	55	5.2	4.9	1.2	1.37	2.96	1	1	0	0	0	0	0	1	0	0	0	0	1	0	0	0	0	0	0	0	1	1	0	1	0
1932	65	4	31.22	170	80	204	63	5.73	4.88	2.38	1.22	2.62	0	1	0	0	0	0	0	1	1	0	0	0	1	0	1	0	0	0	0	0	0	0	0	1	0
1933	81	3	23.88	140	70	284	44	4.69	5.22	0.82	1.92	2.85	1	2	0	0	0	0	0	1	1	0	0	0	1	0	0	0	0	0	0	0	0	0	0	1	1
1934	57	4	21.88	140	90	319	59	11.09	5.91	1.9	1.32	3.97	1	1	0	0	0	0	0	1	1	0	0	1	1	0	1	0	0	0	0	0	0	0	0	1	0
1935	65	1	25.28	120	80	153	56.6	5.84	4.55	0.65	5.84	3.02	1	1	0	0	0	0	0	0	0	0	0	0	0	1	0	0	0	0	0	0	0	1	0	3	0
1936	69	4	22.99	120	70	125	54	6.85	3.21	1.72	0.74	1.83	1	3	0	0	0	0	0	1	1	0	0	0	1	1	1	1	0	0	0	0	0	0	0	1	1
1937	55	2	22.09	150	100	255	83	9.88	4.93	1.53	0.87	3.41	1	1	0	0	0	0	0	1	1	0	1	0	1	1	1	0	0	0	0	0	0	1	0	1	1
1938	55	1	24.03	130	80	198	61	4.59	6.13	0.84	1.09	4.38	0	3	0	0	0	0	0	0	0	0	1	0	0	0	1	0	0	0	0	0	0	0	0	3	0
1939	71	2	25.65	160	80	180	63	5.82	3.05	1.52	0.76	1.66	1	1	0	0	0	0	0	0	1	0	0	0	1	1	1	0	0	0	0	0	0	1	0	3	1
1940	79	4	27.36	160	90	58	84.5	3.8	3.51	1.56	0.92	1.84	1	3	0	0	0	0	0	0	1	0	0	0	1	1	0	0	0	0	0	1	0	0	0	3	1
1941	66	2	25.65	120	80	207	65	10.92	4.43	1.67	0.96	2.87	1	1	0	0	0	0	0	1	1	0	0	0	0	1	0	0	0	0	0	0	0	1	0	3	0
1942	64	0	21.16	145	80	306	100	13.01	2.55	1.54	0.44	1.54	1	3	0	0	0	0	0	0	0	1	0	0	1	1	1	0	0	0	0	0	0	1	0	1	0
1943	62	3	23.12	130	80	124	53	8.08	3.76	1.77	0.75	2.34	1	2	0	0	0	0	0	0	1	0	0	0	1	1	1	0	0	0	1	0	0	1	0	1	1
1944	39	0	30.86	120	85	190	64	6.4	3.75	2.38	0.91	2.15	1	4	0	0	0	0	0	0	0	0	0	0	1	1	1	0	0	0	0	0	1	1	0	3	0
1946	31	4	25.38	160	100	194	74	4.21	7.17	2.02	0.92	5.49	1	3	0	0	0	0	0	0	1	0	0	0	1	0	1	0	0	0	0	0	0	1	0	1	1
1947	73	0	28.55	140	80	229	56	4.9	5.08	3.31	1.07	2.83	1	1	0	0	0	0	0	1	1	1	0	0	0	0	1	0	0	0	0	0	0	0	0	1	0
1948	64	2	24.65	150	80	293	43.7	9.41	7.31	1.8	1.36	1.24	0	1	0	0	0	0	0	0	1	0	0	0	1	1	1	0	0	0	0	0	0	0	0	1	1
1949	73	0	27.55	130	80	193	66	11.09	5.28	1.29	1.4	3.24	0	1	0	0	0	0	0	0	0	1	0	0	1	0	0	0	0	0	0	0	0	0	0	1	0
1950	70	0	27.73	150	90	136	46	7.64	3.98	0.98	1.21	2.33	1	1	0	0	0	0	0	0	0	0	0	1	1	1	0	0	0	0	0	0	1	0	0	1	0
1951	61	0	24.06	150	70	150	78.4	12.91	8.28	7.63	1.02	2.34	1	3	0	0	0	0	0	0	1	0	0	1	0	1	1	0	0	0	0	0	1	1	0	1	0
1952	61	1	25.39	140	80	239.133	38.5	6.81	5.51	1.43	1.16	3.59	0	1	0	1	0	0	0	0	1	0	0	1	1	1	0	0	0	0	0	0	0	0	0	3	0
1954	47	2	24.97	140	80	280	58	7.26	5.12	2.14	1.07	3.15	0	1	0	0	0	0	0	1	1	0	0	0	0	0	1	0	0	0	0	0	0	0	0	3	0
1955	55	4	19.14	110	70	178	50	4.67	2.76	1.2	0.61	1.71	1	1	0	0	0	0	0	1	1	0	0	0	0	0	1	0	0	0	0	0	0	1	0	3	0
1956	79	0	19.53	136	76	275	53	5.05	5.3	2.77	0.96	3.34	1	1	0	0	0	0	0	0	0	0	0	0	1	0	1	0	0	0	0	0	0	0	0	3	0
1957	48	4	26.03	160	90	274	69	5.92	4.19	2.73	0.97	2.42	1	3	0	0	0	0	0	1	1	0	0	0	1	0	1	0	0	0	0	0	0	1	0	3	0
1958	77	0	23.74	130	70	180	76	7.74	3.2	2.2	0.75	1.57	1	1	0	0	0	0	0	0	1	0	0	0	1	1	1	0	0	0	1	0	1	0	0	1	0
1959	68	0	18.78	130	78	165	51	5.04	3.5	1.31	1.24	1.58	0	2	1	0	1	0	0	0	0	0	0	0	0	0	0	1	0	0	0	0	0	0	0	3	0
1960	65	2	21.48	126	82	233	42	9.84	6.61	2.11	1.34	4.31	0	1	0	0	0	0	0	1	1	0	0	0	0	0	1	0	0	0	0	0	0	0	0	1	0
1961	72	2	23.88	120	80	153	80	8.4	3.45	1.33	0.65	2.26	1	3	0	0	0	0	1	1	1	0	0	0	1	1	1	0	0	0	0	0	0	0	0	1	1
1962	74	3	29.9	150	70	201	77	7.34	3.49	1.59	0.85	1.97	0	1	0	0	0	0	0	0	1	0	0	1	1	1	1	1	0	0	1	0	0	0	0	3	1
1963	61	0	17.78	120	68	203	39	4.94	5.2	1.41	1.34	3.24	0	1	0	0	0	0	0	0	0	0	0	0	0	0	0	0	0	0	0	0	0	0	0	3	0
1964	77	1	29.3	150	90	161	75	4.45	4.01	1.16	1.14	2.35	0	1	0	0	0	0	0	0	1	0	0	0	1	0	0	0	0	0	0	0	0	1	0	2	1
1965	23	2	20.28	131	92	226	82	4.28	4.04	1.05	1.02	4.01405	0	1	0	0	0	0	1	0	1	0	0	0	0	0	1	0	0	0	0	0	0	1	0	4	0
1966	59	0	29.38	126	86	182	69	5.86	4.49	1.28	1	3.04	1	3	0	0	0	0	0	0	0	0	0	0	1	0	0	0	0	0	0	0	0	0	1	1	0
1967	54	2	18.38	140	80	153	67	5.45	4.64	1.02	1.32	2.69	1	2	0	0	0	0	0	0	1	0	0	1	1	0	0	0	0	0	0	0	0	1	0	1	0
1968	65	0	24.03	140	88	251	43	9.23	3.85	1.32	1.46	1.95	0	1	0	0	0	0	0	1	0	0	0	0	1	0	0	0	0	0	1	0	0	0	0	1	0
1969	36	1	26.12	189	127	130	73	7.95	4.95	1.11	1.1	3.15	1	1	0	0	0	0	0	1	0	0	0	0	1	0	0	0	0	0	0	0	0	0	0	3	0
1970	70	3	24.17	150	90	146	82	4.27	5.78	1.22	1.42	2.19	1	2	0	0	0	0	0	0	1	0	0	0	0	0	1	0	0	0	0	0	1	0	0	3	0
1971	61	1	24.39	115	70	156	60	12.7	4.19	1.26	0.82	2.92	1	4	0	0	0	0	0	0	0	0	0	0	1	1	1	0	0	0	0	0	1	1	0	1	1
1972	64	3	25.14	150	80	14	80	7.58	4.73	1.93	0.88	3.13	1	1	0	0	0	0	0	0	1	0	0	1	1	0	1	0	0	0	0	0	0	1	0	3	0
1973	53	0	19.53	140	70	231	51	8.84	4.2	0.86	1.19	2.57	0	2	0	0	0	0	0	0	1	1	0	0	1	1	0	0	0	0	1	0	0	0	0	1	0
1974	58	3	24.03	149	90	249	70	5.72	7.15	1.39	1.29	4.79	0	2	0	0	0	0	0	0	1	0	0	0	1	0	1	0	0	0	0	0	0	0	0	3	0
1975	65	1	24.16	110	70	174	65	6.85	3.27	1.65	0.79	2.08	1	2	0	0	0	0	0	0	0	0	0	0	1	1	1	0	0	0	0	0	0	1	0	1	0
1976	57	3	20.48	140	90	161	80	10.11	4.1	1.08	0.95	2.73	1	2	0	0	0	0	0	1	1	0	0	0	1	1	0	0	0	0	0	0	1	1	0	1	0
1977	71	0	24.97	140	82	152	77	8.49	5.46	0.94	2.03	2.53	0	1	0	0	0	0	0	0	0	0	0	0	0	0	0	0	0	0	0	0	0	0	0	2	0
1978	56	1	21.5	168	85	232	62	4.01	6.24	1.62	1.61	4.02	0	2	0	0	0	0	0	0	0	0	0	1	0	0	1	0	0	0	0	0	0	0	0	3	0
1980	65	1	31.64	160	110	188	71	5.17	6.15	1.44	1.02	4.72	1	4	0	0	0	0	0	0	0	0	0	1	0	0	1	0	0	0	0	0	0	0	0	1	0
1981	56	1	27.76	132	84	243	67	4.85	3.47	1.87	0.76	2.17	1	1	0	0	0	0	0	0	0	0	0	0	1	0	1	0	0	0	0	0	0	1	0	3	0
1982	70	2	27.04	148	85	165	70	5.79	3.8	1.31	0.85	2.57	1	2	0	0	0	0	0	0	0	0	0	0	1	1	1	0	0	0	0	0	1	0	0	3	0
1983	67	1	28.08	120	80	133	88	4.71	3	0.88	0.86	1.85	1	1	1	0	1	0	0	0	0	0	0	0	1	0	1	0	0	0	1	0	0	0	0	1	0
1984	61	0	20.7	110	70	256	72.1	5.57	4.7	1.88	0.84	3.36	1	2	0	0	0	0	0	0	1	0	0	0	1	0	1	0	0	0	0	0	1	1	0	1	0
1985	66	1	27.69	120	80	199	61.4	5.14	3.64	1.47	0.9	2.18	0	1	0	0	0	0	0	1	1	0	0	0	0	0	1	0	0	0	0	0	0	1	0	3	0
1986	66	2	24.22	160	100	241	93	5.19	3.49	0.76	0.91	2.32	1	3	0	0	0	0	0	0	1	0	0	0	0	0	1	0	0	0	0	0	0	0	0	3	0
1987	59	3	23.44	124	80	154	77	9.91	2.82	1.68	0.73	1.58	1	3	0	0	0	0	0	0	1	0	0	0	0	1	1	0	0	0	0	0	0	0	0	1	1
1988	53	3	26.57	160	90	239	66.6	5.21	5.3	4.11	1.06	3.09	1	1	0	0	0	0	0	1	1	0	0	0	1	0	1	0	0	0	0	0	1	1	0	1	0
1989	56	0	28.84	130	80	166	48	4.91	4.41	3.32	1.23	2.47	0	1	0	0	0	0	0	0	0	0	0	0	0	0	1	0	0	0	0	0	0	0	0	1	0
1990	81	2	22.89	140	80	202	61	7.74	4.53	3.57	1	2.41	0	1	1	0	1	0	0	0	1	0	0	0	1	1	1	0	0	0	1	0	0	0	0	1	0
1991	36	4	28.74	155	105	281	76	7.68	3.38	4.75	0.76	1.43	1	2	0	0	0	0	0	0	1	0	1	0	1	1	1	0	0	0	0	0	0	1	0	1	0
1993	64	1	21.97	120	66	293	65	8.1	3.09	1.56	1.05	1.58	1	3	0	0	0	0	0	0	0	0	0	0	1	1	0	0	0	0	1	0	1	1	0	2	1
1994	74	5	28.52	130	85	217	104	10.54	4.28	2.72	0.83	2.67	1	1	0	0	0	0	0	0	1	0	0	0	1	1	1	0	0	0	0	0	1	1	0	1	1
1995	76	2	27.06	130	90	217	50	8.78	3.55	1.68	0.79	2.24	0	1	0	0	0	0	0	1	1	0	0	0	1	1	1	0	0	0	0	0	0	0	0	1	1
1996	77	2	26.67	140	90	222	49	5.2	5.57	2.67	1.01	3.67	0	2	0	0	0	0	0	1	1	0	1	0	0	0	1	0	0	0	0	0	0	0	0	1	0
1997	60	2	25.91	140	80	101	74	5.6	3.6	1.21	0.92	1.95	0	1	0	0	0	0	0	0	1	0	0	0	1	1	0	0	0	0	0	0	0	0	0	3	0
1998	61	2	21.01	140	80	184	94	5.1	4.59	1.22	0.8	3.35	1	2	0	0	0	0	0	0	1	0	0	0	1	0	1	0	0	0	0	0	1	1	0	1	0
1999	65	2	20.28	128	70	133	97	6.57	4.23	1.96	0.75	2.81	1	1	0	0	0	0	0	1	1	0	0	0	0	0	1	0	0	0	0	0	0	1	0	3	0
2000	78	1	22.49	130	80	126	70	4.63	3.3	1.6	0.82	1.81	1	3	0	0	1	0	0	1	0	0	0	0	0	0	1	0	0	0	1	0	1	1	0	2	1
2001	74	3	25.39	140	80	262	96	5.05	4.91	0.92	1.91	2.49	0	1	1	0	1	0	0	1	1	0	0	0	1	0	0	0	0	0	1	0	0	0	0	1	0
2003	56	2	26.67	140	100	219	85	4.82	4.97	2.97	0.94	3.26	1	3	0	0	0	0	0	1	1	0	0	0	1	0	1	0	1	0	0	0	0	0	0	3	0
2004	72	2	23.88	110	70	199	65	4.96	3.63	0.78	1.01	2.24	1	2	1	0	1	0	1	0	0	0	0	0	0	0	0	0	0	0	1	0	0	1	0	2	0
